# Supplementary material for: Chlorido[2-({[2-(diphenyl­phosphan­yl)­benzyl­idene]amino}­meth­yl)thio­phene-κ2 N,P]methyl­palladium(II)
Source: Acta Crystallogr Sect E Struct Rep Online. 2012 Feb 29;68(Pt 3):m339. doi: 10.1107/S1600536812007295 (PMC3297280; doi:10.1107/S1600536812007295)
Supplement: Supplementary file 1 [file e-68-0m339-sup1.cif]

##############################################################################
#                                                                            #
# This CIF contains the data in a paper accepted for publication in          #
# Acta Crystallographica Section E. It conforms to the requirements of       #
# Notes for Authors for Acta Crystallographica Section E, and has been       #
# peer reviewed under the auspices of the IUCr Commission on Journals.       #
#                                                                            #
# Full details of the Crystallographic Information File format               #
# are given in the paper "The Crystallographic Information File (CIF):       #
# a New Standard Archive File for Crystallography" by S. R. Hall, F. H.      #
# Allen and I. D. Brown [Acta Cryst. (1991), A47, 655-685].                  #
#                                                                            #
# The current version of the core CIF dictionary is obtainable from          #
# ftp://ftp.iucr.org/pub/cif_core.dic.                                       #
#                                                                            #
# Software is freely available for graphical display of the structure(s)     #
# in this CIF. For information consult the CIF software page                 #
# http://www.iucr.org/resources/cif/software.                                #
#                                                                            #
# This file may be used for bona fide research purposes within the           #
# scientific community so long as proper attribution is given to the journal # 
# article from which it was obtained.                                        #
#                                                                            #
##############################################################################
data_I
_audit_creation_method     SHELXL-97
_chemical_name_systematic
;
Chlorido[2-({[2-(diphenylphosphanyl)benzylidene]amino}methyl)thiophene-
\k^2^<i>N</i>,<i>P</i>]methylpalladium(II)
;
_chemical_name_common     ?
_chemical_formula_moiety     'C25 H23 Cl N P Pd S'
_chemical_formula_sum     'C25 H23 Cl N P Pd S'
_chemical_formula_iupac     '[Pd (C H3) Cl (C24 H20 N P S)]'
_chemical_formula_weight     542.32
_chemical_melting_point     ?
_symmetry_cell_setting     monoclinic
_symmetry_space_group_name_H-M     'C 2/c'
_symmetry_space_group_name_Hall     '-C 2yc'
loop_
    _symmetry_equiv_pos_as_xyz
    'x, y, z'
    '-x, y, -z+1/2'
    'x+1/2, y+1/2, z'
    '-x+1/2, y+1/2, -z+1/2'
    '-x, -y, -z'
    'x, -y, z-1/2'
    '-x+1/2, -y+1/2, -z'
    'x+1/2, -y+1/2, z-1/2'
_cell_length_a     24.6534(4)
_cell_length_b     10.01180(10)
_cell_length_c     18.4507(3)
_cell_angle_alpha     90.00
_cell_angle_beta     98.0270(10)
_cell_angle_gamma     90.00
_cell_volume     4509.47(11)
_cell_formula_units_Z     8
_cell_measurement_reflns_used     9937
_cell_measurement_theta_min     3.62
_cell_measurement_theta_max     71.99
_cell_measurement_temperature     100(2)
_exptl_crystal_description     'Plate'
_exptl_crystal_colour     'yellow'
_exptl_crystal_size_max     0.26
_exptl_crystal_size_mid     0.15
_exptl_crystal_size_min     0.08
_exptl_crystal_density_diffrn     1.598
_exptl_crystal_density_meas     ?
_exptl_crystal_density_method     'not measured'
_exptl_crystal_F_000     2192
_exptl_absorpt_coefficient_mu     9.354
_exptl_absorpt_correction_type     numerical
_exptl_absorpt_process_details     '(SADABS; Sheldrick, 2008<i>a</i>)'
_exptl_absorpt_correction_T_min     0.195
_exptl_absorpt_correction_T_max     0.522
_exptl_special_details
;
crystal mounted on a Cryoloop using Paratone-N
;
_diffrn_ambient_temperature     100(2)
_diffrn_radiation_type     CuK\a
_diffrn_radiation_wavelength     1.54178
_diffrn_radiation_source     'fine-focus sealed tube'
_diffrn_radiation_monochromator     graphite
_diffrn_measurement_device_type     'Bruker SMART CCD APEXII'
_diffrn_measurement_method     '\f and \w'
_diffrn_detector_area_resol_mean     ?
_diffrn_reflns_number     22554
_diffrn_reflns_av_R_equivalents     0.028
_diffrn_reflns_av_sigmaI/netI     0.019
_diffrn_reflns_theta_min     3.62
_diffrn_reflns_theta_max     71.88
_diffrn_reflns_theta_full     71.88
_diffrn_measured_fraction_theta_max     0.912
_diffrn_measured_fraction_theta_full     0.912
_diffrn_reflns_limit_h_min     -29
_diffrn_reflns_limit_h_max     28
_diffrn_reflns_limit_k_min     -11
_diffrn_reflns_limit_k_max     11
_diffrn_reflns_limit_l_min     -21
_diffrn_reflns_limit_l_max     22
_diffrn_standards_number     0
_diffrn_standards_interval_count     ?
_diffrn_standards_interval_time     ?
_diffrn_standards_decay_%     0
_refine_special_details
;
Refinement of <i>F</i>^2^ against ALL reflections. The weighted <i>R</i>-factor
<i>wR</i> and goodness of fit <i>S</i> are based on <i>F</i>^2^, conventional
<i>R</i>-factors <i>R</i> are based on <i>F</i>, with <i>F</i> set to zero for
negative <i>F</i>^2^. The threshold expression of <i>F</i>^2^ >
\s(<i>F</i>^2^) is used only for calculating <i>R</i>-factors(gt) <i>etc</i>.
and is not relevant to the choice of reflections for refinement.
<i>R</i>-factors based on <i>F</i>^2^ are statistically about twice as large
as those based on <i>F</i>, and <i>R</i>- factors based on ALL data will be
even larger.
;
_reflns_number_total     4048
_reflns_number_gt     3919
_reflns_threshold_expression     I>2\s(I)
_refine_ls_structure_factor_coef     Fsqd
_refine_ls_matrix_type     full
_refine_ls_R_factor_all     0.025
_refine_ls_R_factor_gt     0.024
_refine_ls_wR_factor_gt     0.061
_refine_ls_wR_factor_ref     0.062
_refine_ls_goodness_of_fit_ref     1.11
_refine_ls_restrained_S_all     1.11
_refine_ls_number_reflns     4048
_refine_ls_number_parameters     272
_refine_ls_number_restraints     0
_refine_ls_hydrogen_treatment     constr
_refine_ls_weighting_scheme     calc
_refine_ls_weighting_details
        'calc w=1/[\s^2^(Fo^2^)+(0.0291P)^2^+12.1978P] where P=(Fo^2^+2Fc^2^)/3'
_atom_sites_solution_hydrogens     geom
_atom_sites_solution_primary     direct
_atom_sites_solution_secondary     difmap
_refine_ls_shift/su_max     0.00
_refine_ls_shift/su_mean     0.00
_refine_diff_density_max     0.501
_refine_diff_density_min     -0.44
_refine_ls_extinction_method     none
_refine_ls_extinction_coef     ?
loop_
    _atom_type_symbol
    _atom_type_description
    _atom_type_scat_dispersion_real
    _atom_type_scat_dispersion_imag
    _atom_type_scat_source
    'C' 'C' 0.0181 0.0091
                         'International Tables Vol C Tables 4.2.6.8 and 6.1.1.4'
    'H' 'H' 0.0000 0.0000
                         'International Tables Vol C Tables 4.2.6.8 and 6.1.1.4'
    'N' 'N' 0.0311 0.0180
                         'International Tables Vol C Tables 4.2.6.8 and 6.1.1.4'
    'P' 'P' 0.2955 0.4335
                         'International Tables Vol C Tables 4.2.6.8 and 6.1.1.4'
    'S' 'S' 0.3331 0.5567
                         'International Tables Vol C Tables 4.2.6.8 and 6.1.1.4'
    'Cl' 'Cl' 0.3639 0.7018
                         'International Tables Vol C Tables 4.2.6.8 and 6.1.1.4'
    'Pd' 'Pd' 0.1215 3.9337
                         'International Tables Vol C Tables 4.2.6.8 and 6.1.1.4'
_computing_data_collection     'APEX2 (Bruker, 2006)'
_computing_cell_refinement     'APEX2 (Bruker, 2006)'
_computing_data_reduction     'SAINT (Bruker, 2005)'
_computing_structure_solution     'SHELXTL (Sheldrick, 2008<i>b</i>)'
_computing_structure_refinement     'SHELXTL (Sheldrick, 2008<i>b</i>)'
_computing_molecular_graphics     'SHELXTL (Sheldrick, 2008<i>b</i>)'
_computing_publication_material     'SHELXTL (Sheldrick, 2008<i>b</i>)'
loop_
    _atom_site_type_symbol
    _atom_site_label
    _atom_site_fract_x
    _atom_site_fract_y
    _atom_site_fract_z
    _atom_site_U_iso_or_equiv
    _atom_site_adp_type
    _atom_site_calc_flag
    _atom_site_refinement_flags
    _atom_site_occupancy
    _atom_site_symmetry_multiplicity
    _atom_site_disorder_assembly
    _atom_site_disorder_group
    Pd Pd1 0.111634(7) 0.271512(17) 0.253204(8) 0.01132(7) Uani d . 1 1 . .
    Cl Cl1 0.10246(2) 0.09406(6) 0.33614(3) 0.02005(13) Uani d . 1 1 . .
    S S1 0.08000(3) -0.00649(6) 0.02911(3) 0.02051(14) Uani d . 1 1 . .
    P P1 0.11772(2) 0.45419(6) 0.18890(3) 0.01083(12) Uani d . 1 1 . .
    N N1 0.04735(8) 0.1992(2) 0.17213(11) 0.0150(4) Uani d . 1 1 . .
    C C1 0.05000(9) 0.5072(2) 0.14458(12) 0.0125(5) Uani d . 1 1 . .
    C C2 0.00859(9) 0.4126(2) 0.12111(12) 0.0140(5) Uani d . 1 1 . .
    C C3 -0.04027(10) 0.4576(3) 0.08017(13) 0.0178(5) Uani d . 1 1 . .
    H H3 -0.0682 0.3948 0.0637 0.021 Uiso calc R 1 1 . .
    C C4 -0.04872(10) 0.5906(3) 0.06324(13) 0.0194(5) Uani d . 1 1 . .
    H H4 -0.0823 0.6188 0.0359 0.023 Uiso calc R 1 1 . .
    C C5 -0.00817(10) 0.6833(3) 0.08607(14) 0.0192(5) Uani d . 1 1 . .
    H H5 -0.0138 0.7752 0.0744 0.023 Uiso calc R 1 1 . .
    C C6 0.04080(10) 0.6410(3) 0.12609(13) 0.0161(5) Uani d . 1 1 . .
    H H6 0.0686 0.7048 0.1412 0.019 Uiso calc R 1 1 . .
    C C7 0.01250(10) 0.2671(2) 0.12986(13) 0.0153(5) Uani d . 1 1 . .
    H H7 -0.0146 0.2167 0.0999 0.018 Uiso calc R 1 1 . .
    C C8 0.04345(10) 0.0513(2) 0.16373(14) 0.0180(5) Uani d . 1 1 . .
    H H8A 0.0075 0.0272 0.1361 0.022 Uiso calc R 1 1 . .
    H H8B 0.0464 0.0089 0.2126 0.022 Uiso calc R 1 1 . .
    C C9 0.08836(10) 0.0011(2) 0.12399(13) 0.0162(5) Uani d . 1 1 . .
    C C10 0.14046(10) -0.0368(2) 0.15316(14) 0.0178(5) Uani d . 1 1 . .
    H H10 0.1533 -0.0392 0.2041 0.021 Uiso calc R 1 1 . .
    C C11 0.17293(10) -0.0723(3) 0.09775(14) 0.0197(5) Uani d . 1 1 . .
    H H11 0.2099 -0.1013 0.1083 0.024 Uiso calc R 1 1 . .
    C C12 0.14600(11) -0.0609(3) 0.02862(15) 0.0217(5) Uani d . 1 1 . .
    H H12 0.1616 -0.0804 -0.0144 0.026 Uiso calc R 1 1 . .
    C C13 0.17473(10) 0.3382(3) 0.32856(13) 0.0194(5) Uani d . 1 1 . .
    H H13A 0.1928 0.2619 0.3550 0.029 Uiso calc R 1 1 . .
    H H13B 0.1603 0.3981 0.3633 0.029 Uiso calc R 1 1 . .
    H H13C 0.2012 0.3865 0.3034 0.029 Uiso calc R 1 1 . .
    C C14 0.15438(9) 0.4419(2) 0.10996(12) 0.0127(5) Uani d . 1 1 . .
    C C15 0.16901(10) 0.5568(3) 0.07414(13) 0.0160(5) Uani d . 1 1 . .
    H H15 0.1619 0.6427 0.0926 0.019 Uiso calc R 1 1 . .
    C C16 0.19398(10) 0.5452(3) 0.01147(13) 0.0181(5) Uani d . 1 1 . .
    H H16 0.2048 0.6232 -0.0122 0.022 Uiso calc R 1 1 . .
    C C17 0.20320(10) 0.4202(3) -0.01671(13) 0.0179(5) Uani d . 1 1 . .
    H H17 0.2198 0.4127 -0.0600 0.021 Uiso calc R 1 1 . .
    C C18 0.18818(9) 0.3060(3) 0.01822(13) 0.0156(5) Uani d . 1 1 . .
    H H18 0.1942 0.2205 -0.0015 0.019 Uiso calc R 1 1 . .
    C C19 0.16432(9) 0.3164(2) 0.08196(13) 0.0133(5) Uani d . 1 1 . .
    H H19 0.1548 0.2380 0.1064 0.016 Uiso calc R 1 1 . .
    C C20 0.14646(10) 0.5991(2) 0.23982(12) 0.0138(5) Uani d . 1 1 . .
    C C21 0.11485(10) 0.6668(2) 0.28528(13) 0.0156(5) Uani d . 1 1 . .
    H H21 0.0776 0.6430 0.2853 0.019 Uiso calc R 1 1 . .
    C C22 0.13771(11) 0.7685(2) 0.33021(14) 0.0190(5) Uani d . 1 1 . .
    H H22 0.1159 0.8149 0.3606 0.023 Uiso calc R 1 1 . .
    C C23 0.19234(11) 0.8030(3) 0.33115(13) 0.0203(5) Uani d . 1 1 . .
    H H23 0.2078 0.8738 0.3616 0.024 Uiso calc R 1 1 . .
    C C24 0.22424(11) 0.7342(3) 0.28783(14) 0.0202(5) Uani d . 1 1 . .
    H H24 0.2618 0.7567 0.2893 0.024 Uiso calc R 1 1 . .
    C C25 0.20175(10) 0.6324(3) 0.24205(13) 0.0169(5) Uani d . 1 1 . .
    H H25 0.2239 0.5856 0.2123 0.020 Uiso calc R 1 1 . .
loop_
    _atom_site_aniso_label
    _atom_site_aniso_U_11
    _atom_site_aniso_U_22
    _atom_site_aniso_U_33
    _atom_site_aniso_U_12
    _atom_site_aniso_U_13
    _atom_site_aniso_U_23
    Pd1 0.01188(10) 0.01295(11) 0.00892(10) 0.00129(6) 0.00075(7) 0.00036(6)
    Cl1 0.0251(3) 0.0184(3) 0.0173(3) 0.0039(2) 0.0054(2) 0.0064(2)
    S1 0.0201(3) 0.0235(3) 0.0165(3) 0.0007(2) -0.0027(2) -0.0013(2)
    P1 0.0099(3) 0.0129(3) 0.0091(3) -0.0002(2) -0.0006(2) -0.0002(2)
    N1 0.0142(10) 0.0149(10) 0.0162(10) -0.0028(8) 0.0028(8) -0.0019(8)
    C1 0.0117(11) 0.0174(12) 0.0083(10) 0.0009(9) 0.0007(9) -0.0002(9)
    C2 0.0117(11) 0.0205(13) 0.0101(11) -0.0001(9) 0.0027(9) -0.0012(9)
    C3 0.0115(11) 0.0260(14) 0.0156(12) -0.0014(10) 0.0012(10) -0.0017(10)
    C4 0.0133(12) 0.0299(14) 0.0143(12) 0.0058(10) -0.0010(10) 0.0014(10)
    C5 0.0204(13) 0.0197(13) 0.0178(12) 0.0043(10) 0.0032(10) 0.0038(10)
    C6 0.0146(12) 0.0186(13) 0.0146(11) -0.0005(9) 0.0005(10) -0.0001(10)
    C7 0.0113(12) 0.0205(13) 0.0145(12) -0.0027(9) 0.0032(10) -0.0036(9)
    C8 0.0187(12) 0.0134(12) 0.0218(13) -0.0023(10) 0.0027(10) -0.0017(10)
    C9 0.0194(12) 0.0124(12) 0.0158(12) -0.0040(9) -0.0013(10) 0.0011(9)
    C10 0.0236(13) 0.0099(12) 0.0205(12) 0.0000(10) 0.0048(11) 0.0024(10)
    C11 0.0177(12) 0.0160(13) 0.0248(13) 0.0013(10) 0.0004(10) -0.0006(10)
    C12 0.0248(13) 0.0190(13) 0.0215(13) 0.0009(11) 0.0043(11) -0.0014(10)
    C13 0.0216(13) 0.0221(14) 0.0118(11) -0.0003(10) -0.0067(10) -0.0014(10)
    C14 0.0097(10) 0.0178(12) 0.0098(11) -0.0005(9) -0.0020(9) -0.0006(9)
    C15 0.0176(12) 0.0172(13) 0.0123(11) 0.0003(10) -0.0009(10) -0.0010(9)
    C16 0.0195(12) 0.0208(13) 0.0135(12) -0.0031(10) 0.0006(10) 0.0042(10)
    C17 0.0138(11) 0.0278(14) 0.0117(11) 0.0012(10) 0.0011(10) -0.0001(10)
    C18 0.0113(11) 0.0189(12) 0.0157(12) 0.0032(9) -0.0018(9) -0.0022(10)
    C19 0.0079(10) 0.0164(12) 0.0143(11) 0.0015(9) -0.0033(9) 0.0019(9)
    C20 0.0168(12) 0.0136(12) 0.0099(11) -0.0014(9) -0.0021(9) 0.0008(9)
    C21 0.0161(12) 0.0167(13) 0.0135(11) 0.0002(9) 0.0003(9) 0.0019(9)
    C22 0.0292(14) 0.0149(12) 0.0127(12) 0.0032(10) 0.0027(11) 0.0005(9)
    C23 0.0310(14) 0.0143(12) 0.0130(12) -0.0059(11) -0.0059(11) 0.0013(10)
    C24 0.0180(13) 0.0258(14) 0.0147(12) -0.0075(10) -0.0048(10) 0.0032(10)
    C25 0.0160(12) 0.0211(13) 0.0129(11) 0.0001(10) -0.0003(9) 0.0002(10)
_geom_special_details
;
All e.s.d.'s (except the e.s.d. in the dihedral angle between two l.s. planes)
are estimated using the full covariance matrix. The cell e.s.d.'s are taken
into account individually in the estimation of e.s.d.'s in distances, angles
and torsion angles; correlations between e.s.d.'s in cell parameters are only
used when they are defined by crystal symmetry. An approximate (isotropic)
treatment of cell e.s.d.'s is used for estimating e.s.d.'s involving l.s.
planes.
;
loop_
    _geom_bond_atom_site_label_1
    _geom_bond_atom_site_label_2
    _geom_bond_site_symmetry_2
    _geom_bond_distance
    _geom_bond_publ_flag
    Pd1 C13 . 2.048(2) ?
    Pd1 N1 . 2.147(2) ?
    Pd1 P1 . 2.1965(6) ?
    Pd1 Cl1 . 2.3761(6) ?
    S1 C12 . 1.717(3) ?
    S1 C9 . 1.736(2) ?
    P1 C20 . 1.817(2) ?
    P1 C14 . 1.822(2) ?
    P1 C1 . 1.832(2) ?
    N1 C7 . 1.273(3) ?
    N1 C8 . 1.490(3) ?
    C1 C6 . 1.393(4) ?
    C1 C2 . 1.416(3) ?
    C2 C3 . 1.404(3) ?
    C2 C7 . 1.467(3) ?
    C3 C4 . 1.377(4) ?
    C3 H3 . 0.9500 ?
    C4 C5 . 1.386(4) ?
    C4 H4 . 0.9500 ?
    C5 C6 . 1.390(3) ?
    C5 H5 . 0.9500 ?
    C6 H6 . 0.9500 ?
    C7 H7 . 0.9500 ?
    C8 C9 . 1.498(3) ?
    C8 H8A . 0.9900 ?
    C8 H8B . 0.9900 ?
    C9 C10 . 1.375(4) ?
    C10 C11 . 1.428(4) ?
    C10 H10 . 0.9500 ?
    C11 C12 . 1.358(4) ?
    C11 H11 . 0.9500 ?
    C12 H12 . 0.9500 ?
    C13 H13A . 0.9800 ?
    C13 H13B . 0.9800 ?
    C13 H13C . 0.9800 ?
    C14 C19 . 1.394(3) ?
    C14 C15 . 1.399(3) ?
    C15 C16 . 1.389(3) ?
    C15 H15 . 0.9500 ?
    C16 C17 . 1.386(4) ?
    C16 H16 . 0.9500 ?
    C17 C18 . 1.388(4) ?
    C17 H17 . 0.9500 ?
    C18 C19 . 1.390(3) ?
    C18 H18 . 0.9500 ?
    C19 H19 . 0.9500 ?
    C20 C21 . 1.398(3) ?
    C20 C25 . 1.399(3) ?
    C21 C22 . 1.382(4) ?
    C21 H21 . 0.9500 ?
    C22 C23 . 1.388(4) ?
    C22 H22 . 0.9500 ?
    C23 C24 . 1.381(4) ?
    C23 H23 . 0.9500 ?
    C24 C25 . 1.389(4) ?
    C24 H24 . 0.9500 ?
    C25 H25 . 0.9500 ?
loop_
    _geom_angle_atom_site_label_1
    _geom_angle_atom_site_label_2
    _geom_angle_atom_site_label_3
    _geom_angle_site_symmetry_1
    _geom_angle_site_symmetry_3
    _geom_angle
    _geom_angle_publ_flag
    C13 Pd1 N1 . . 178.18(9) ?
    C13 Pd1 P1 . . 89.57(8) ?
    N1 Pd1 P1 . . 90.23(6) ?
    C13 Pd1 Cl1 . . 86.45(8) ?
    N1 Pd1 Cl1 . . 93.96(6) ?
    P1 Pd1 Cl1 . . 171.99(2) ?
    C12 S1 C9 . . 92.29(12) ?
    C20 P1 C14 . . 105.43(11) ?
    C20 P1 C1 . . 105.36(11) ?
    C14 P1 C1 . . 100.70(10) ?
    C20 P1 Pd1 . . 115.88(8) ?
    C14 P1 Pd1 . . 117.03(8) ?
    C1 P1 Pd1 . . 110.82(8) ?
    C7 N1 C8 . . 116.0(2) ?
    C7 N1 Pd1 . . 128.02(17) ?
    C8 N1 Pd1 . . 115.98(15) ?
    C6 C1 C2 . . 118.9(2) ?
    C6 C1 P1 . . 119.66(18) ?
    C2 C1 P1 . . 121.07(18) ?
    C3 C2 C1 . . 118.5(2) ?
    C3 C2 C7 . . 114.6(2) ?
    C1 C2 C7 . . 126.7(2) ?
    C4 C3 C2 . . 121.6(2) ?
    C4 C3 H3 . . 119.2 ?
    C2 C3 H3 . . 119.2 ?
    C3 C4 C5 . . 119.9(2) ?
    C3 C4 H4 . . 120.0 ?
    C5 C4 H4 . . 120.0 ?
    C4 C5 C6 . . 119.5(2) ?
    C4 C5 H5 . . 120.2 ?
    C6 C5 H5 . . 120.2 ?
    C5 C6 C1 . . 121.5(2) ?
    C5 C6 H6 . . 119.2 ?
    C1 C6 H6 . . 119.2 ?
    N1 C7 C2 . . 128.7(2) ?
    N1 C7 H7 . . 115.6 ?
    C2 C7 H7 . . 115.6 ?
    N1 C8 C9 . . 110.1(2) ?
    N1 C8 H8A . . 109.6 ?
    C9 C8 H8A . . 109.6 ?
    N1 C8 H8B . . 109.6 ?
    C9 C8 H8B . . 109.6 ?
    H8A C8 H8B . . 108.2 ?
    C10 C9 C8 . . 128.0(2) ?
    C10 C9 S1 . . 110.83(19) ?
    C8 C9 S1 . . 121.11(18) ?
    C9 C10 C11 . . 112.0(2) ?
    C9 C10 H10 . . 124.0 ?
    C11 C10 H10 . . 124.0 ?
    C12 C11 C10 . . 113.7(2) ?
    C12 C11 H11 . . 123.2 ?
    C10 C11 H11 . . 123.2 ?
    C11 C12 S1 . . 111.2(2) ?
    C11 C12 H12 . . 124.4 ?
    S1 C12 H12 . . 124.4 ?
    Pd1 C13 H13A . . 109.5 ?
    Pd1 C13 H13B . . 109.5 ?
    H13A C13 H13B . . 109.5 ?
    Pd1 C13 H13C . . 109.5 ?
    H13A C13 H13C . . 109.5 ?
    H13B C13 H13C . . 109.5 ?
    C19 C14 C15 . . 119.8(2) ?
    C19 C14 P1 . . 119.31(18) ?
    C15 C14 P1 . . 120.75(18) ?
    C16 C15 C14 . . 119.9(2) ?
    C16 C15 H15 . . 120.1 ?
    C14 C15 H15 . . 120.1 ?
    C17 C16 C15 . . 120.2(2) ?
    C17 C16 H16 . . 119.9 ?
    C15 C16 H16 . . 119.9 ?
    C16 C17 C18 . . 120.1(2) ?
    C16 C17 H17 . . 120.0 ?
    C18 C17 H17 . . 120.0 ?
    C17 C18 C19 . . 120.2(2) ?
    C17 C18 H18 . . 119.9 ?
    C19 C18 H18 . . 119.9 ?
    C18 C19 C14 . . 119.9(2) ?
    C18 C19 H19 . . 120.1 ?
    C14 C19 H19 . . 120.1 ?
    C21 C20 C25 . . 119.3(2) ?
    C21 C20 P1 . . 119.21(18) ?
    C25 C20 P1 . . 120.93(18) ?
    C22 C21 C20 . . 120.2(2) ?
    C22 C21 H21 . . 119.9 ?
    C20 C21 H21 . . 119.9 ?
    C21 C22 C23 . . 120.3(2) ?
    C21 C22 H22 . . 119.9 ?
    C23 C22 H22 . . 119.9 ?
    C24 C23 C22 . . 119.9(2) ?
    C24 C23 H23 . . 120.0 ?
    C22 C23 H23 . . 120.0 ?
    C23 C24 C25 . . 120.4(2) ?
    C23 C24 H24 . . 119.8 ?
    C25 C24 H24 . . 119.8 ?
    C24 C25 C20 . . 119.9(2) ?
    C24 C25 H25 . . 120.1 ?
    C20 C25 H25 . . 120.1 ?
loop_
    _geom_torsion_atom_site_label_1
    _geom_torsion_atom_site_label_2
    _geom_torsion_atom_site_label_3
    _geom_torsion_atom_site_label_4
    _geom_torsion_site_symmetry_1
    _geom_torsion_site_symmetry_2
    _geom_torsion_site_symmetry_3
    _geom_torsion_site_symmetry_4
    _geom_torsion
    _geom_torsion_publ_flag
    C13 Pd1 P1 C20 . . . . -25.48(12) ?
    N1 Pd1 P1 C20 . . . . 156.33(10) ?
    Cl1 Pd1 P1 C20 . . . . 34.72(19) ?
    C13 Pd1 P1 C14 . . . . 99.93(11) ?
    N1 Pd1 P1 C14 . . . . -78.26(10) ?
    Cl1 Pd1 P1 C14 . . . . 160.13(16) ?
    C13 Pd1 P1 C1 . . . . -145.43(11) ?
    N1 Pd1 P1 C1 . . . . 36.37(10) ?
    Cl1 Pd1 P1 C1 . . . . -85.23(18) ?
    C13 Pd1 N1 C7 . . . . -113(3) ?
    P1 Pd1 N1 C7 . . . . -29.4(2) ?
    Cl1 Pd1 N1 C7 . . . . 143.8(2) ?
    C13 Pd1 N1 C8 . . . . 66(3) ?
    P1 Pd1 N1 C8 . . . . 149.87(16) ?
    Cl1 Pd1 N1 C8 . . . . -36.96(16) ?
    C20 P1 C1 C6 . . . . 28.9(2) ?
    C14 P1 C1 C6 . . . . -80.5(2) ?
    Pd1 P1 C1 C6 . . . . 154.97(17) ?
    C20 P1 C1 C2 . . . . -158.43(18) ?
    C14 P1 C1 C2 . . . . 92.1(2) ?
    Pd1 P1 C1 C2 . . . . -32.4(2) ?
    C6 C1 C2 C3 . . . . -0.2(3) ?
    P1 C1 C2 C3 . . . . -172.87(17) ?
    C6 C1 C2 C7 . . . . 174.5(2) ?
    P1 C1 C2 C7 . . . . 1.8(3) ?
    C1 C2 C3 C4 . . . . -0.6(4) ?
    C7 C2 C3 C4 . . . . -175.9(2) ?
    C2 C3 C4 C5 . . . . 0.7(4) ?
    C3 C4 C5 C6 . . . . -0.1(4) ?
    C4 C5 C6 C1 . . . . -0.7(4) ?
    C2 C1 C6 C5 . . . . 0.8(4) ?
    P1 C1 C6 C5 . . . . 173.59(19) ?
    C8 N1 C7 C2 . . . . -174.8(2) ?
    Pd1 N1 C7 C2 . . . . 4.4(4) ?
    C3 C2 C7 N1 . . . . -168.7(2) ?
    C1 C2 C7 N1 . . . . 16.5(4) ?
    C7 N1 C8 C9 . . . . 104.4(2) ?
    Pd1 N1 C8 C9 . . . . -74.9(2) ?
    N1 C8 C9 C10 . . . . 88.4(3) ?
    N1 C8 C9 S1 . . . . -87.7(2) ?
    C12 S1 C9 C10 . . . . 0.2(2) ?
    C12 S1 C9 C8 . . . . 176.9(2) ?
    C8 C9 C10 C11 . . . . -176.7(2) ?
    S1 C9 C10 C11 . . . . -0.3(3) ?
    C9 C10 C11 C12 . . . . 0.3(3) ?
    C10 C11 C12 S1 . . . . -0.1(3) ?
    C9 S1 C12 C11 . . . . -0.1(2) ?
    C20 P1 C14 C19 . . . . 147.04(18) ?
    C1 P1 C14 C19 . . . . -103.59(19) ?
    Pd1 P1 C14 C19 . . . . 16.6(2) ?
    C20 P1 C14 C15 . . . . -37.7(2) ?
    C1 P1 C14 C15 . . . . 71.7(2) ?
    Pd1 P1 C14 C15 . . . . -168.13(16) ?
    C19 C14 C15 C16 . . . . -0.8(3) ?
    P1 C14 C15 C16 . . . . -176.12(18) ?
    C14 C15 C16 C17 . . . . 1.6(4) ?
    C15 C16 C17 C18 . . . . -0.9(4) ?
    C16 C17 C18 C19 . . . . -0.6(4) ?
    C17 C18 C19 C14 . . . . 1.4(3) ?
    C15 C14 C19 C18 . . . . -0.7(3) ?
    P1 C14 C19 C18 . . . . 174.69(17) ?
    C14 P1 C20 C21 . . . . 155.04(18) ?
    C1 P1 C20 C21 . . . . 49.0(2) ?
    Pd1 P1 C20 C21 . . . . -73.8(2) ?
    C14 P1 C20 C25 . . . . -33.8(2) ?
    C1 P1 C20 C25 . . . . -139.78(19) ?
    Pd1 P1 C20 C25 . . . . 97.34(19) ?
    C25 C20 C21 C22 . . . . 2.0(4) ?
    P1 C20 C21 C22 . . . . 173.29(18) ?
    C20 C21 C22 C23 . . . . -0.7(4) ?
    C21 C22 C23 C24 . . . . -1.0(4) ?
    C22 C23 C24 C25 . . . . 1.4(4) ?
    C23 C24 C25 C20 . . . . -0.1(4) ?
    C21 C20 C25 C24 . . . . -1.6(4) ?
    P1 C20 C25 C24 . . . . -172.73(19) ?
data_New_Global_Publ_Block
_journal_date_recd_electronic     2012-02-07
_journal_date_accepted     2012-02-17
_journal_name_full     'Acta Crystallographica, Section E'
_journal_year     2012
_journal_volume     68
_journal_issue      3
_journal_page_first     m339
_journal_page_last     m339
_journal_paper_category     QM
_journal_paper_doi     10.1107/S1600536812007295
_journal_coeditor_code     LH5417
_publ_section_title
;\
Chlorido[2-({[2-(diphenylphosphanyl)benzylidene]amino}methyl)thiophene-\
\k^2^<i>N</i>,<i>P</i>]methylpalladium(II)
;
loop_
    _publ_author_name
    _publ_author_footnote
    _publ_author_address
    'Motswainyana, William M.' .
;
Chemistry Department
University of the Western Cape
Modderdam Road
Private Bag X17
Bellville 7535
South Africa
;
    'Onani, Martin O.' .
;
Chemistry Department
University of the Western Cape
Modderdam Road
Private Bag X17
Bellville 7535
South Africa
;
    'Lalancette, Roger A.' .
;
Carl A. Olson Memorial Laboratories
Department of Chemistry
Rutgers University
Newark, NJ 07102
USA
;
data_global
_publ_contact_author
;
      Roger A. Lalancette
      Carl A. Olson Memorial Laboratories
      Department of Chemistry
      Rutgers University
      Newark NJ 07102
      USA
;
_publ_contact_author_email     'rogerlal@andromeda.rutgers.edu'
_publ_contact_author_fax     973-353-1264
_publ_contact_author_phone     973-353-5646
