# Supplementary material for: Chlorido[2-({[2-(diphenyl­phosphan­yl)­benzyl­idene]amino}­meth­yl)thio­phene-κ2 N,P]methyl­palladium(II)
Source: Acta Crystallogr Sect E Struct Rep Online. 2012 Feb 29;68(Pt 3):m339. doi: 10.1107/S1600536812007295 (PMC3297280; doi:10.1107/S1600536812007295)
Supplement: Supplementary file 2 [file e-68-0m339-Isup2.hkl]

# 
# h,k,l, Fc-squared, Fo-squared, sigma(Fo-squared) and status flag 
# 
data_I
_shelx_title ' 012312RAL_MOO_0m in C2/c' 
_shelx_refln_list_code          4 
_shelx_F_calc_maximum      669.76 
_exptl_crystal_F_000      2192.00 
_reflns_d_resolution_high  0.8111 
 
loop_ 
 _symmetry_equiv_pos_as_xyz 
 'x, y, z' 
 '-x, y, -z+1/2' 
 'x+1/2, y+1/2, z' 
 '-x+1/2, y+1/2, -z+1/2' 
 '-x, -y, -z' 
 'x, -y, z-1/2' 
 '-x+1/2, -y+1/2, -z' 
 'x+1/2, -y+1/2, z-1/2' 
 
_cell_length_a    24.6534 
_cell_length_b    10.0118 
_cell_length_c    18.4507 
_cell_angle_alpha  90.000 
_cell_angle_beta   98.027 
_cell_angle_gamma  90.000 
 
_shelx_F_squared_multiplier     1.000 
 
loop_ 
 _refln_index_h 
 _refln_index_k 
 _refln_index_l 
 _refln_F_squared_calc 
 _refln_F_squared_meas 
 _refln_F_squared_sigma 
 _refln_observed_status 
   2   0   0    30993.65    26824.56    504.88 o 
   4   0   0   351347.62   318108.59   4596.89 o 
   6   0   0      627.15      667.34     24.83 o 
   8   0   0    18718.23    19865.49    304.13 o 
  10   0   0    85468.26    88901.06   1375.85 o 
  12   0   0    33618.25    38550.52    617.06 o 
  14   0   0    76425.38    78255.50   1354.53 o 
  16   0   0     1445.44     1575.16     58.94 o 
  18   0   0    59874.29    57884.26    728.38 o 
  20   0   0     8561.02     8895.15    210.36 o 
  22   0   0    18971.44    19078.27    392.67 o 
  24   0   0      121.61      140.27     38.16 o 
  26   0   0    42180.45    43654.53    790.57 o 
  28   0   0     7108.04     7726.35    215.10 o 
   1   1   0     9938.56    10321.48    158.96 o 
   3   1   0     7917.46     7666.29    129.90 o 
   5   1   0    71968.30    76851.65    797.35 o 
   7   1   0    12657.62    12271.21    179.04 o 
   9   1   0      784.26      737.93     22.98 o 
  11   1   0    13309.68    14963.45    185.15 o 
  13   1   0    33122.54    37462.34    432.56 o 
  15   1   0     1216.15     1414.61     38.24 o 
  17   1   0    20250.97    20223.45    218.65 o 
  19   1   0     8870.38     8175.13    104.63 o 
  21   1   0     4224.32     4337.44     93.03 o 
  23   1   0     2675.17     2533.04     72.90 o 
  25   1   0     7377.38     7247.95    130.38 o 
  27   1   0      123.21      132.62     27.05 o 
  29   1   0     2718.69     2615.66    143.57 o 
   0   2   0      788.69      675.29     23.56 o 
   2   2   0     5218.85     5647.61     87.81 o 
   4   2   0     2521.59     2314.07     47.73 o 
   6   2   0      205.77      301.51     14.63 o 
   8   2   0    73076.84    74879.45    959.07 o 
  10   2   0    45526.50    49399.43    775.70 o 
  12   2   0    19893.76    19901.77    261.15 o 
  14   2   0    39942.49    42449.06    606.96 o 
  16   2   0     7735.70     8160.29    117.52 o 
  18   2   0    45482.56    46170.76    459.14 o 
  20   2   0      276.22      291.34     27.01 o 
  22   2   0    17744.16    18283.65    263.03 o 
  24   2   0    17159.05    18047.65    257.16 o 
  26   2   0     3035.86     3083.90    124.11 o 
  28   2   0     6908.85     7206.34    166.47 o 
   1   3   0    59938.54    65970.30    747.03 o 
   3   3   0     8385.29     9419.70    130.21 o 
   5   3   0    10400.01    10815.82    135.85 o 
   7   3   0      251.39      172.36     15.72 o 
   9   3   0     5192.91     5897.97     98.16 o 
  11   3   0    16300.79    17947.44    275.41 o 
  13   3   0     5044.23     5641.34    128.90 o 
  15   3   0      565.07      574.76     32.24 o 
  17   3   0       91.79      104.59     18.85 o 
  19   3   0      507.68      512.51     45.63 o 
  21   3   0     1998.35     2229.17     66.11 o 
  23   3   0       61.47      113.43     28.76 o 
  25   3   0     1188.87     1185.60     51.44 o 
  27   3   0     4060.13     4222.83     80.92 o 
   0   4   0   112856.02   124288.82   2279.16 o 
   2   4   0    13545.69    14779.49    170.52 o 
   4   4   0    53265.05    54922.51    600.73 o 
   6   4   0    32345.13    33773.86    411.53 o 
   8   4   0    24969.89    25081.11    365.29 o 
  10   4   0    12107.92    12204.73    198.61 o 
  12   4   0     4307.85     4087.19     91.65 o 
  14   4   0     7788.47     7229.34    210.06 o 
  16   4   0     3930.95     3937.96     73.25 o 
  18   4   0     8455.81     9116.50    176.81 o 
  20   4   0     4202.82     4800.22    131.40 o 
  22   4   0     8750.52     9087.63    170.27 o 
  24   4   0      106.06       99.15     29.58 o 
  26   4   0    18584.19    19004.76    282.39 o 
   1   5   0     5380.26     5368.26     79.89 o 
   3   5   0    13239.01    14254.02    183.11 o 
   5   5   0    24200.53    25013.45    431.53 o 
   7   5   0    11587.86    11767.17    174.86 o 
   9   5   0    48207.51    48554.36    821.29 o 
  11   5   0     3127.03     3417.46     85.88 o 
  13   5   0    40798.80    39076.75    408.72 o 
  15   5   0    24379.14    23097.01    444.17 o 
  17   5   0    36141.85    36266.74    560.90 o 
  19   5   0    20606.92    22074.91    360.86 o 
  21   5   0     4625.83     4732.77    138.13 o 
  23   5   0    14756.31    15339.60    278.40 o 
  25   5   0     1950.77     2009.35     68.28 o 
   0   6   0    43592.20    46317.21    779.78 o 
   2   6   0      708.44      775.46     37.24 o 
   4   6   0    26259.45    26161.34    424.13 o 
   6   6   0      196.52      313.31     38.90 o 
   8   6   0    47605.09    48878.70    671.12 o 
  10   6   0    13787.68    13545.03    191.99 o 
  12   6   0    13617.34    13812.21    186.09 o 
  14   6   0    17458.53    16544.45    270.75 o 
  16   6   0      144.79      192.98     32.45 o 
  18   6   0    27666.31    28715.02    424.13 o 
  20   6   0     6840.53     7486.76    167.93 o 
  22   6   0    10342.15    10738.09    211.13 o 
  24   6   0    12470.78    12892.18    228.20 o 
  26   6   0      557.93      515.95     44.87 o 
   1   7   0    22182.68    21232.04    329.92 o 
   3   7   0     6057.05     5874.28    104.95 o 
   5   7   0    28467.70    27894.06    315.17 o 
   7   7   0       66.65       87.62     19.59 o 
   9   7   0    36362.94    36348.06    467.39 o 
  11   7   0     6004.28     6348.73    134.02 o 
  13   7   0     1676.40     1842.60     70.33 o 
  15   7   0      253.09      251.84     37.74 o 
  17   7   0     8509.98     8836.54    170.33 o 
  19   7   0     1087.31     1333.85     84.48 o 
  21   7   0    13975.45    14887.79    240.29 o 
  23   7   0     8066.24     8139.14    137.93 o 
   0   8   0      475.00      599.51     60.68 o 
   2   8   0     3614.38     3471.04     80.51 o 
   4   8   0     2103.29     2076.15     63.78 o 
   6   8   0    27368.51    26891.57    368.90 o 
   8   8   0     1465.52     1618.84     55.74 o 
  10   8   0     6042.98     6206.66    121.29 o 
  12   8   0        5.84       37.75     24.60 o 
  14   8   0      149.38      147.82     37.45 o 
  16   8   0      982.25      970.29     62.53 o 
  18   8   0       93.99       95.67     29.28 o 
  20   8   0      118.30      174.62     24.66 o 
  22   8   0      777.91      991.53     71.78 o 
   1   9   0      571.00      623.81     62.38 o 
   3   9   0      162.25      178.44     30.82 o 
   5   9   0     2103.27     2243.60     73.93 o 
   7   9   0     2199.38     2184.51     74.24 o 
   9   9   0     9052.24     9809.80    219.40 o 
  11   9   0     3547.40     3692.00     94.14 o 
  13   9   0    10344.12    10723.59    196.99 o 
  15   9   0     1081.61      929.53     81.57 o 
  17   9   0     6415.52     7036.77    145.00 o 
  19   9   0     8792.82     9876.25    264.20 o 
   0  10   0       86.96      269.58     67.19 o 
   2  10   0     1600.55     1537.31    104.26 o 
   4  10   0     1519.18     1330.96     68.66 o 
   6  10   0     3088.89     3399.69    105.81 o 
   8  10   0     6198.27     6573.25    154.51 o 
  10  10   0      775.09      753.02     60.86 o 
  12  10   0     7966.68     8051.09    212.02 o 
  14  10   0     2304.60     2522.83     97.65 o 
  16  10   0      798.02      903.62     66.24 o 
   1  11   0    27409.20    28697.27    522.02 o 
   3  11   0     9745.50    10278.40    226.35 o 
   5  11   0    41482.80    43458.78    863.87 o 
   7  11   0     1529.78     1608.56     87.83 o 
   9  11   0    35664.69    35462.43    821.13 o 
  11  11   0     5593.87     5008.86    547.36 o 
 -29   1   1       13.26        2.49     38.14 o 
 -27   1   1     4725.62     5175.73    120.61 o 
 -25   1   1      242.73      247.80     35.13 o 
 -23   1   1    26495.32    26315.69    396.00 o 
 -21   1   1    16545.93    16243.00    220.63 o 
 -19   1   1    24722.09    23323.43    251.39 o 
 -17   1   1    26521.46    25690.33    269.40 o 
 -15   1   1    33378.84    35298.71    438.23 o 
 -13   1   1    59432.41    60311.14    679.69 o 
 -11   1   1     5269.76     5430.80     86.13 o 
  -9   1   1    58205.95    55734.70    804.11 o 
  -7   1   1      533.15      515.24     19.46 o 
  -5   1   1   156274.70   150558.11   1556.71 o 
  -3   1   1     1484.72     1477.31     24.01 o 
  -1   1   1    58828.10    64149.38    803.54 o 
   1   1   1   137840.38   134999.53   1296.58 o 
   3   1   1     8466.51     8851.02     90.27 o 
   5   1   1   121051.64   115437.72   1690.82 o 
   7   1   1    26547.62    26460.38    308.25 o 
   9   1   1    84354.72    82819.21   1204.94 o 
  11   1   1    19342.09    22083.46    263.03 o 
  13   1   1    76399.80    78837.31    881.36 o 
  15   1   1    25430.52    27175.43    343.13 o 
  17   1   1    60947.50    60194.65    578.84 o 
  19   1   1    37251.05    35376.50    405.96 o 
  21   1   1     6194.78     6070.38    130.10 o 
  23   1   1    16770.32    17176.27    250.49 o 
  25   1   1     2925.24     3143.34     78.40 o 
  27   1   1    28495.38    29437.96    421.95 o 
 -28   2   1       18.51       17.82     25.90 o 
 -26   2   1     1528.44     1760.57     57.84 o 
 -24   2   1       33.80        9.20     24.55 o 
 -22   2   1    11287.53    11600.47    185.04 o 
 -20   2   1    17722.59    17491.48    254.75 o 
 -18   2   1     1951.14     2009.41     45.11 o 
 -16   2   1     3942.69     3634.32     67.56 o 
 -14   2   1     4301.19     4582.03    107.26 o 
 -12   2   1      274.29      172.24     19.73 o 
 -10   2   1      174.11      235.92     17.58 o 
  -8   2   1    12654.71    12914.79    159.67 o 
  -6   2   1    35545.55    38569.22    446.26 o 
  -4   2   1     3969.66     3979.92     49.30 o 
  -2   2   1    48265.71    53490.07    648.08 o 
   0   2   1      232.70      346.42      9.61 o 
   2   2   1     3048.09     3265.43     43.77 o 
   4   2   1    12285.56    12790.32    129.92 o 
   6   2   1      155.87      203.24     11.95 o 
   8   2   1     1332.26     1751.12     35.70 o 
  10   2   1     2677.24     3061.30     54.33 o 
  12   2   1     2014.03     2478.28     50.23 o 
  14   2   1      365.90      532.12     33.75 o 
  16   2   1     8548.53     8760.27    117.16 o 
  18   2   1     1990.31     1838.70     42.97 o 
  20   2   1     1043.01      971.25     51.93 o 
  22   2   1      420.43      442.08     31.77 o 
  24   2   1      289.44      248.89     28.74 o 
  26   2   1     2163.62     2255.98     68.08 o 
  28   2   1      153.33      114.41     34.90 o 
 -27   3   1    14578.04    14675.01    204.16 o 
 -25   3   1     1220.24     1154.05     51.40 o 
 -23   3   1    21852.44    22271.92    319.69 o 
 -21   3   1     2535.23     2594.64     71.99 o 
 -19   3   1    12532.87    12526.52    198.67 o 
 -17   3   1    10825.70    10644.07    132.19 o 
 -15   3   1     3152.87     3343.97     75.91 o 
 -13   3   1    41045.56    38120.24   1164.74 o 
 -11   3   1      781.00      820.75     41.34 o 
  -9   3   1    10547.69     9464.24    170.00 o 
  -7   3   1       55.41       71.44     12.72 o 
  -5   3   1     1726.54     1419.89     32.36 o 
  -3   3   1    26709.26    28419.80    329.23 o 
  -1   3   1      362.29      598.98     15.76 o 
   1   3   1    73370.05    76265.55    831.47 o 
   3   3   1     6928.47     7311.81     94.84 o 
   5   3   1    36691.18    37952.47    440.95 o 
   7   3   1     9706.45    10286.78    148.28 o 
   9   3   1     5032.08     4910.76     86.86 o 
  11   3   1      275.57      367.51     26.37 o 
  13   3   1     5361.12     5096.86    108.60 o 
  15   3   1     1191.00     1366.29     42.48 o 
  17   3   1     7739.43     7390.25     95.89 o 
  19   3   1     4478.23     4519.84     89.32 o 
  21   3   1     8191.62     7911.81    128.82 o 
  23   3   1     4377.23     4498.94     94.92 o 
  25   3   1      416.61      450.46     37.24 o 
  27   3   1     2500.01     2755.60     67.61 o 
 -26   4   1      255.44      309.44     46.63 o 
 -24   4   1     5400.35     5617.71    118.20 o 
 -22   4   1      810.58      773.46     47.05 o 
 -20   4   1     4231.44     4472.98     99.62 o 
 -18   4   1      796.69      882.86     64.73 o 
 -16   4   1      514.84      506.58     29.49 o 
 -14   4   1    17543.66    16710.30    392.13 o 
 -12   4   1      683.67      864.12     39.40 o 
 -10   4   1    21560.27    22460.80    335.33 o 
  -8   4   1      336.64      551.92     34.81 o 
  -6   4   1    20168.80    21395.20    286.89 o 
  -4   4   1     9930.99    10120.74    122.27 o 
  -2   4   1     8394.92     8799.29    103.37 o 
   0   4   1    11022.11    11337.56    153.38 o 
   2   4   1    19132.38    21841.47    255.07 o 
   4   4   1    20317.37    21272.69    242.22 o 
   6   4   1      197.15      336.41     17.37 o 
   8   4   1     2220.67     1878.18     45.94 o 
  10   4   1     6844.59     6630.79    123.49 o 
  12   4   1      730.14     1138.79     63.54 o 
  14   4   1    10890.30    10591.08    276.68 o 
  16   4   1      931.47      963.52     38.38 o 
  18   4   1     7424.79     7954.94    182.21 o 
  20   4   1     1291.43     1392.17     62.61 o 
  22   4   1     3054.46     3177.44     88.72 o 
  24   4   1     4362.80     4354.36     99.72 o 
  26   4   1      119.07      145.35     25.75 o 
 -25   5   1     9168.31     9117.47    176.15 o 
 -23   5   1    15250.75    15479.90    281.04 o 
 -21   5   1    11641.39    11904.46    215.51 o 
 -19   5   1    12790.19    12934.64    246.77 o 
 -17   5   1    22092.65    21000.17    386.90 o 
 -15   5   1     3412.03     3245.05     72.48 o 
 -13   5   1    50626.02    47735.71    530.38 o 
 -11   5   1      514.42      524.64     28.67 o 
  -9   5   1    52320.23    53194.95    693.72 o 
  -7   5   1     5210.56     5612.30    101.74 o 
  -5   5   1    73712.63    73406.30   1118.93 o 
  -3   5   1     2364.50     1929.82     48.48 o 
  -1   5   1    84180.64    92555.48   1073.65 o 
   1   5   1    51256.81    55270.53    650.43 o 
   3   5   1     3154.05     2466.11     48.40 o 
   5   5   1    40872.25    38689.96    538.45 o 
   7   5   1      594.68      566.43     29.66 o 
   9   5   1    93275.70    92866.22   1254.31 o 
  11   5   1     3506.25     3664.44     79.18 o 
  13   5   1    78106.81    73897.05    736.67 o 
  15   5   1     6331.86     5628.46    154.84 o 
  17   5   1    17276.45    17507.65    280.61 o 
  19   5   1    23042.83    24106.50    350.36 o 
  21   5   1     5267.38     5827.90    117.44 o 
  23   5   1    20497.21    20372.83    351.11 o 
  25   5   1    11155.52    11059.30    200.38 o 
 -26   6   1    11680.36    11238.80    376.87 o 
 -24   6   1     1028.92     1002.39     62.17 o 
 -22   6   1    18861.74    19361.49    339.44 o 
 -20   6   1       53.78       58.01     30.89 o 
 -18   6   1     5636.26     5742.65    127.51 o 
 -16   6   1      236.17      197.82     32.84 o 
 -14   6   1    28576.98    27024.26    403.85 o 
 -12   6   1     9918.93     9161.27    128.67 o 
 -10   6   1    22409.10    21632.60    266.30 o 
  -8   6   1    33674.48    32939.61    463.35 o 
  -6   6   1      182.61      168.83     22.13 o 
  -4   6   1    63108.11    62968.26    970.83 o 
  -2   6   1      989.14     1156.83     40.62 o 
   0   6   1    90739.88    94230.50   1231.93 o 
   2   6   1      908.33      871.39     30.99 o 
   4   6   1    98087.84    98033.84   1377.27 o 
   6   6   1    12682.31    12146.45    233.87 o 
   8   6   1    41637.18    40604.06    565.26 o 
  10   6   1    24222.89    23898.09    324.52 o 
  12   6   1    20137.92    19459.78    255.44 o 
  14   6   1    11656.17    11087.36    199.21 o 
  16   6   1     7490.71     6779.25    163.86 o 
  18   6   1    19351.45    19135.79    301.00 o 
  20   6   1     1056.32     1169.82     63.07 o 
  22   6   1    24660.71    25178.40    421.27 o 
  24   6   1     3427.46     3312.38     85.07 o 
  26   6   1    10856.65     9821.05    332.00 o 
 -23   7   1    10611.06    10383.18    168.77 o 
 -21   7   1      733.32      746.50     58.66 o 
 -19   7   1     9899.16    10044.34    195.82 o 
 -17   7   1      272.90      322.32     41.85 o 
 -15   7   1     8407.99     7731.63    161.18 o 
 -13   7   1     1529.92     1607.73     60.53 o 
 -11   7   1    19030.47    19006.53    304.83 o 
  -9   7   1    20117.14    19711.56    260.59 o 
  -7   7   1      826.61      856.67     51.60 o 
  -5   7   1    23563.77    22311.03    258.70 o 
  -3   7   1      105.06      100.45     17.60 o 
  -1   7   1     9029.76     8741.78    140.27 o 
   1   7   1     5409.90     5359.25    120.99 o 
   3   7   1     2403.35     2407.03     73.17 o 
   5   7   1     8792.06     8552.60    152.84 o 
   7   7   1     3601.83     3900.53     76.22 o 
   9   7   1    23888.88    23717.23    331.98 o 
  11   7   1     4374.51     4406.61     96.65 o 
  13   7   1     9959.75    10006.84    186.54 o 
  15   7   1      214.36      235.49     42.14 o 
  17   7   1     6963.18     7289.49    150.09 o 
  19   7   1     2240.94     2656.65     88.21 o 
  21   7   1     1411.40     1281.08     54.89 o 
  23   7   1     7661.20     7448.99    161.76 o 
 -22   8   1    16070.68    16699.93    408.33 o 
 -20   8   1       10.04       26.96     22.08 o 
 -18   8   1    14122.70    14519.32    229.70 o 
 -16   8   1     8121.56     8031.27    257.16 o 
 -14   8   1     7391.37     7288.98    153.95 o 
 -12   8   1    11197.85    11346.09    189.40 o 
 -10   8   1     9084.65     9458.74    162.13 o 
  -8   8   1     5533.16     5647.00    114.44 o 
  -6   8   1     7720.31     7204.54    127.98 o 
  -4   8   1     3755.65     3800.51     77.87 o 
  -2   8   1      455.20      451.87     30.77 o 
   0   8   1     7317.86     7101.38    149.75 o 
   2   8   1     2339.03     2299.45     70.41 o 
   4   8   1     3730.16     3663.34     83.06 o 
   6   8   1     1175.54     1199.21     52.53 o 
   8   8   1     7489.40     7864.99    139.48 o 
  10   8   1     8745.30     8925.68    156.14 o 
  12   8   1      336.92      407.32     37.13 o 
  14   8   1     6769.75     6539.74    218.70 o 
  16   8   1      416.32      474.01     44.53 o 
  18   8   1     3319.37     3646.48     88.85 o 
  20   8   1       11.75       42.30     21.12 o 
  22   8   1     4898.42     4369.90    174.98 o 
 -19   9   1      606.15      704.35     91.97 o 
 -17   9   1     7419.96     7442.36    153.16 o 
 -15   9   1       12.07      -25.42     32.15 o 
 -13   9   1     5763.31     5787.87    132.30 o 
 -11   9   1       29.86       -7.68     35.88 o 
  -9   9   1     1144.47     1162.98     57.73 o 
  -7   9   1    10848.88    11102.65    181.45 o 
  -5   9   1       28.51       37.49     23.51 o 
  -3   9   1     1326.17     1285.37     58.59 o 
  -1   9   1     1942.65     2082.04     74.92 o 
   1   9   1      137.61      103.92     32.59 o 
   3   9   1      912.69      844.60     62.53 o 
   5   9   1     4568.54     4314.03    114.07 o 
   7   9   1     1182.84     1171.70     66.54 o 
   9   9   1     3604.87     4196.92    176.02 o 
  11   9   1      339.52      428.58     48.21 o 
  13   9   1     1014.33     1125.46     64.46 o 
  15   9   1       10.39       63.37     34.37 o 
  17   9   1     1761.43     1904.43     69.50 o 
  19   9   1     1094.03     1018.45     85.24 o 
 -16  10   1      501.00      526.03     63.71 o 
 -14  10   1    15876.71    14556.55    481.19 o 
 -12  10   1     5332.93     5242.09    119.94 o 
 -10  10   1    15121.12    16178.84    262.93 o 
  -8  10   1    31181.53    32191.25    567.52 o 
  -6  10   1     5641.14     6142.19    146.57 o 
  -4  10   1    38183.12    37940.96    553.66 o 
  -2  10   1     6406.60     6221.50    167.19 o 
   0  10   1    27513.60    27554.96    511.99 o 
   2  10   1      568.24      682.88     63.28 o 
   4  10   1    23264.86    23730.38    444.96 o 
   6  10   1    10507.02    10626.69    212.03 o 
   8  10   1    17664.39    18540.68    373.95 o 
  10  10   1    11171.66    11328.92    223.86 o 
  12  10   1     8938.69     8264.52    305.95 o 
  14  10   1    11286.82    11083.31    265.51 o 
  16  10   1     2351.67     2499.52    110.94 o 
 -11  11   1        7.28      -35.06     35.06 o 
  -9  11   1        5.91       26.98     38.25 o 
  -7  11   1     1440.26     1848.64     91.85 o 
  -5  11   1      218.48      234.98     52.02 o 
  -3  11   1     1084.87      988.53     74.19 o 
  -1  11   1      153.77      186.68     60.22 o 
   1  11   1        5.33       20.16     35.83 o 
   3  11   1      114.65      154.66     48.40 o 
   5  11   1      822.55      905.99     85.35 o 
   7  11   1      538.37      516.32     55.00 o 
   9  11   1        3.91       37.84     37.86 o 
  11  11   1      326.82      274.36     61.80 o 
 -28   0   2     1183.04     1141.04     77.29 o 
 -26   0   2      258.76      287.78     56.08 o 
 -24   0   2    10727.62    10481.90    298.78 o 
 -22   0   2    14405.71    14103.57    303.41 o 
 -20   0   2     1017.41      812.36     59.22 o 
 -18   0   2    78364.94    74399.12    994.76 o 
 -16   0   2     2240.77     2273.31     93.86 o 
 -14   0   2   112216.81   114100.91   1762.02 o 
 -12   0   2    43623.51    43915.20    775.71 o 
 -10   0   2    67975.63    68208.20   1217.22 o 
  -8   0   2    62596.25    61798.12   1517.84 o 
  -6   0   2    85640.62    84273.04   1536.42 o 
  -4   0   2   242860.38   226209.58   6196.59 o 
  -2   0   2    19762.01    18391.06   1075.30 o 
   0   0   2   145673.11   141749.28   2394.34 o 
   2   0   2    43093.20    43062.96    728.67 o 
   4   0   2   149705.84   149708.94   2121.17 o 
   6   0   2    31546.25    32494.96    524.89 o 
   8   0   2   448575.69   436002.09   7296.54 o 
  10   0   2    26883.64    25633.29    464.43 o 
  12   0   2   158570.52   173422.38   2935.64 o 
  14   0   2    76406.79    74446.44   1195.91 o 
  16   0   2     6440.48     6694.47    118.65 o 
  18   0   2   108530.39   101608.70   1310.20 o 
  20   0   2     2873.42     2667.36     99.96 o 
  22   0   2    58762.91    57582.62   1032.28 o 
  24   0   2    15798.87    15913.24    330.94 o 
  26   0   2    38693.23    37671.46    686.81 o 
  28   0   2    29942.61    29574.96    661.20 o 
 -29   1   2      549.08      570.91     83.00 o 
 -27   1   2     2504.03     2721.22     84.53 o 
 -25   1   2     7991.99     8093.60    154.07 o 
 -23   1   2      128.27       86.99     27.94 o 
 -21   1   2    36415.33    35073.87    462.80 o 
 -19   1   2    11950.06    11831.98    152.97 o 
 -17   1   2     6411.33     6130.44     90.76 o 
 -15   1   2     8402.56     8782.77    141.22 o 
 -13   1   2      122.16      197.37     19.76 o 
 -11   1   2     8017.86     8973.86    132.87 o 
  -9   1   2     3681.11     3829.82     79.99 o 
  -7   1   2    19076.53    19503.37    255.24 o 
  -5   1   2    14023.11    14459.11    181.22 o 
  -3   1   2    11268.35    11845.08    134.71 o 
  -1   1   2     2132.48     2049.29     26.55 o 
   1   1   2    15021.48    15273.29    154.44 o 
   3   1   2     5307.17     5272.35     69.28 o 
   5   1   2   108612.88   107287.77   1222.42 o 
   7   1   2     3524.59     3025.49     48.16 o 
   9   1   2    11480.33    11931.52    224.36 o 
  11   1   2    11218.98    11293.64    151.94 o 
  13   1   2     9125.60    10139.24    143.35 o 
  15   1   2      870.93      884.58     35.47 o 
  17   1   2      490.13      489.47     25.97 o 
  19   1   2       27.11       34.42     22.59 o 
  21   1   2        6.88        4.27     19.80 o 
  23   1   2      173.55      182.15     28.53 o 
  25   1   2      615.85      821.80     46.64 o 
  27   1   2     4649.77     4705.39     97.35 o 
 -28   2   2    18319.19    17943.97    300.02 o 
 -26   2   2    19544.21    20137.55    276.22 o 
 -24   2   2     2274.49     2259.40     68.00 o 
 -22   2   2    24889.53    25459.79    350.37 o 
 -20   2   2       43.86       48.05     21.18 o 
 -18   2   2    28068.15    27477.64    295.42 o 
 -16   2   2     1167.88     1155.82     45.76 o 
 -14   2   2    20177.62    19987.82    335.95 o 
 -12   2   2     8330.53     9259.19    243.55 o 
 -10   2   2    35164.47    33526.34    461.82 o 
  -8   2   2     7135.71     7046.20     93.28 o 
  -6   2   2    86365.19    87450.31    937.23 o 
  -4   2   2   105442.30   106688.55   1220.79 o 
  -2   2   2    72131.26    76735.23    836.07 o 
   0   2   2   243834.44   241313.53   3088.88 o 
   2   2   2    51782.16    56430.59    540.80 o 
   4   2   2    43195.31    41924.46    421.68 o 
   6   2   2    15898.41    15219.31    167.02 o 
   8   2   2     9575.31     8532.74    116.25 o 
  10   2   2    31152.53    32218.02    488.28 o 
  12   2   2     2917.48     2915.63     56.84 o 
  14   2   2    12919.87    13841.27    208.10 o 
  16   2   2      334.93      534.27     28.64 o 
  18   2   2     4515.75     4549.90     74.27 o 
  20   2   2       10.94       33.33     17.71 o 
  22   2   2     8100.08     8090.74    129.02 o 
  24   2   2      302.87      289.77     29.06 o 
  26   2   2    11469.71    11527.81    190.19 o 
 -27   3   2     1810.25     1726.87     56.25 o 
 -25   3   2      312.76      382.17     33.50 o 
 -23   3   2     5890.90     5943.15    116.13 o 
 -21   3   2      420.35      390.26     35.29 o 
 -19   3   2    28717.77    28760.12    392.77 o 
 -17   3   2     1475.23     1326.24     42.54 o 
 -15   3   2    17675.94    17008.36    268.95 o 
 -13   3   2    25452.79    25127.41    797.23 o 
 -11   3   2      303.48      379.45     31.36 o 
  -9   3   2    22753.92    24248.39    463.36 o 
  -7   3   2     2435.01     2574.44     60.36 o 
  -5   3   2      925.18      899.68     23.38 o 
  -3   3   2    16708.40    18331.19    216.27 o 
  -1   3   2     2678.48     2983.95     37.33 o 
   1   3   2     1207.45     1445.05     23.78 o 
   3   3   2     1556.16     1707.17     27.76 o 
   5   3   2      288.67      289.33     16.03 o 
   7   3   2     6103.26     6540.24    103.25 o 
   9   3   2     4868.98     5241.09     91.99 o 
  11   3   2     4430.69     4457.48     87.26 o 
  13   3   2    10336.02     9918.49    227.26 o 
  15   3   2      458.94      557.41     39.96 o 
  17   3   2     6307.68     6189.07     86.72 o 
  19   3   2      214.97      325.26     29.70 o 
  21   3   2     3322.21     3300.47     74.28 o 
  23   3   2     4786.13     4918.77     92.26 o 
  25   3   2      581.06      670.96     47.11 o 
  27   3   2      241.71      302.52     62.17 o 
 -26   4   2     2843.87     3023.72     75.67 o 
 -24   4   2     5733.10     5881.51    121.90 o 
 -22   4   2    18277.53    18852.31    272.58 o 
 -20   4   2       13.28       52.38     28.01 o 
 -18   4   2    52819.39    51140.54    730.01 o 
 -16   4   2     5788.50     5413.09     94.62 o 
 -14   4   2    43557.07    38461.82   1058.76 o 
 -12   4   2    49374.49    47349.10    732.58 o 
 -10   4   2    14632.84    15167.96    258.87 o 
  -8   4   2    88198.38    90678.02   1235.26 o 
  -6   4   2      801.37      960.76     27.76 o 
  -4   4   2    68503.27    69863.02    837.07 o 
  -2   4   2    15909.69    17920.48    222.48 o 
   0   4   2    27187.93    29174.62    351.96 o 
   2   4   2    25877.96    28742.11    335.38 o 
   4   4   2     3082.83     2479.09     43.61 o 
   6   4   2     9320.08     9925.25    129.28 o 
   8   4   2    25713.09    25056.62    317.68 o 
  10   4   2     2695.72     2365.86     58.41 o 
  12   4   2    20155.85    19942.93    425.47 o 
  14   4   2    26284.83    23737.40    458.35 o 
  16   4   2     1790.53     1965.40     54.32 o 
  18   4   2    42382.34    42481.70    558.29 o 
  20   4   2     1047.15     1092.81     71.18 o 
  22   4   2     8899.27     9442.72    169.88 o 
  24   4   2     2375.31     2661.32     75.60 o 
  26   4   2     7384.22     6911.36    137.67 o 
 -25   5   2     1624.14     1675.39     65.48 o 
 -23   5   2     1611.89     1679.63     76.12 o 
 -21   5   2     6965.84     7064.83    150.65 o 
 -19   5   2     2054.88     2171.39     92.46 o 
 -17   5   2     2756.50     2648.76     99.95 o 
 -15   5   2     1599.62     1495.17     52.94 o 
 -13   5   2      844.36      881.53     40.01 o 
 -11   5   2    10428.83    10116.49    149.18 o 
  -9   5   2    28244.42    29584.37    398.89 o 
  -7   5   2    31809.11    33156.81    477.11 o 
  -5   5   2    54355.48    53406.94    773.28 o 
  -3   5   2     5578.13     6467.58    112.43 o 
  -1   5   2    43470.24    44988.33    570.41 o 
   1   5   2    23357.24    24535.09    299.20 o 
   3   5   2    24397.59    24040.67    307.35 o 
   5   5   2    88157.76    88308.92   1198.89 o 
   7   5   2     1384.00     1453.11     41.93 o 
   9   5   2    50582.62    51272.70    711.19 o 
  11   5   2      901.87      957.60     42.34 o 
  13   5   2    25131.20    23589.45    289.19 o 
  15   5   2    13245.29    12173.36    195.44 o 
  17   5   2    13177.42    13330.52    207.35 o 
  19   5   2     6494.29     6633.55    131.21 o 
  21   5   2    10782.09    11076.35    181.20 o 
  23   5   2     6838.46     6794.33    130.85 o 
  25   5   2     2913.61     2899.10     88.76 o 
 -26   6   2     6396.19     6236.30    224.33 o 
 -24   6   2     1878.70     1650.69     64.25 o 
 -22   6   2     4718.37     4631.25    120.40 o 
 -20   6   2     3130.44     3355.31     99.34 o 
 -18   6   2      201.89      344.52     39.88 o 
 -16   6   2     1455.11     1290.80     62.76 o 
 -14   6   2     8509.05     8470.33    162.87 o 
 -12   6   2      171.94      239.82     22.52 o 
 -10   6   2    16786.35    15713.22    203.55 o 
  -8   6   2     2012.11     2029.84     52.75 o 
  -6   6   2    26632.14    25154.35    410.37 o 
  -4   6   2     5768.29     5563.59    114.96 o 
  -2   6   2    19831.82    20105.53    412.13 o 
   0   6   2    44488.01    45310.93    607.71 o 
   2   6   2      252.33      431.50     26.62 o 
   4   6   2    86928.15    85354.74   1107.81 o 
   6   6   2    19617.63    19666.77    390.72 o 
   8   6   2    48942.84    47416.07    626.27 o 
  10   6   2    21300.50    20589.70    236.46 o 
  12   6   2      165.37      187.37     46.99 o 
  14   6   2     5147.79     5060.20    125.07 o 
  16   6   2      444.89      453.09     64.21 o 
  18   6   2    23742.65    23918.30    360.81 o 
  20   6   2      720.30      739.81     73.96 o 
  22   6   2     6707.51     7059.02    150.97 o 
  24   6   2     2402.36     2378.38     65.54 o 
 -23   7   2    11078.08    10893.88    176.00 o 
 -21   7   2    10203.18    10256.38    203.58 o 
 -19   7   2     4985.00     5277.16    129.58 o 
 -17   7   2     8120.03     7886.76    203.65 o 
 -15   7   2    17682.09    17255.99    287.92 o 
 -13   7   2    37467.20    37107.68    497.04 o 
 -11   7   2     3214.09     3272.90     88.38 o 
  -9   7   2    51954.88    50046.40    637.52 o 
  -7   7   2    39690.28    37896.19    438.91 o 
  -5   7   2     7086.57     6734.09     98.84 o 
  -3   7   2    13497.69    12620.95    206.90 o 
  -1   7   2      154.46      287.97     35.37 o 
   1   7   2     9073.37     8903.36    143.22 o 
   3   7   2     1100.05      959.08     43.05 o 
   5   7   2    43198.21    41101.62    553.66 o 
   7   7   2     2030.60     2146.21     69.57 o 
   9   7   2    16229.45    15746.46    234.87 o 
  11   7   2      715.40      786.30     45.16 o 
  13   7   2     3481.25     3669.81     99.27 o 
  15   7   2      324.38      434.68     44.61 o 
  17   7   2    31979.03    31274.69    454.30 o 
  19   7   2    13322.35    13780.21    217.32 o 
  21   7   2     3388.23     3591.43     93.82 o 
  23   7   2    11658.90    11975.46    236.74 o 
 -22   8   2     3648.16     3925.73    166.00 o 
 -20   8   2     8660.88     8826.96    146.59 o 
 -18   8   2     4826.67     5147.90    112.68 o 
 -16   8   2     2455.12     2257.52     94.34 o 
 -14   8   2     5301.74     5082.77    132.95 o 
 -12   8   2     4466.24     4671.13    103.61 o 
 -10   8   2     4259.00     4498.37     97.28 o 
  -8   8   2     8161.65     8100.30    141.12 o 
  -6   8   2       23.72       59.89     18.95 o 
  -4   8   2     9629.82     9576.89    147.47 o 
  -2   8   2      164.72      189.91     23.00 o 
   0   8   2     7427.39     7377.42    137.60 o 
   2   8   2     8892.54     8545.10    143.97 o 
   4   8   2      567.62      608.36     47.88 o 
   6   8   2    10395.39     9857.33    178.50 o 
   8   8   2      121.93      147.64     27.94 o 
  10   8   2      659.10      718.65     62.65 o 
  12   8   2      990.42     1102.06     61.38 o 
  14   8   2     2010.71     1700.45    104.34 o 
  16   8   2     2622.21     2786.85     85.17 o 
  18   8   2     4433.48     4826.30    111.09 o 
  20   8   2      286.52      337.56     32.58 o 
  22   8   2      982.57      879.36     67.30 o 
 -19   9   2     5876.84     6049.01    151.49 o 
 -17   9   2     2429.60     2657.80     84.76 o 
 -15   9   2     1264.24     1231.86     73.27 o 
 -13   9   2     4059.57     4141.16    108.78 o 
 -11   9   2      458.28      558.22     44.39 o 
  -9   9   2     4776.73     5112.58    117.45 o 
  -7   9   2     3922.53     3809.49     89.29 o 
  -5   9   2    13913.07    13353.46    195.03 o 
  -3   9   2     2892.77     2864.30     75.84 o 
  -1   9   2    18963.48    18693.09    321.38 o 
   1   9   2    13664.30    13223.24    279.16 o 
   3   9   2     3597.49     3799.93    110.81 o 
   5   9   2     7060.74     7217.75    159.05 o 
   7   9   2       49.00       72.61     32.86 o 
   9   9   2    14903.51    15295.50    318.97 o 
  11   9   2     3813.15     4139.50    121.15 o 
  13   9   2     3636.56     3408.30    171.18 o 
  15   9   2     2694.95     2469.01    124.33 o 
  17   9   2     1882.10     1799.65    123.85 o 
  19   9   2      997.86      919.74     80.76 o 
 -16  10   2     4502.83     4810.97    169.91 o 
 -14  10   2        5.75       12.65     32.58 o 
 -12  10   2     3302.02     3436.20    114.70 o 
 -10  10   2       39.63       -6.73     40.80 o 
  -8  10   2     1050.93     1221.03     66.16 o 
  -6  10   2        8.03       -3.88     33.87 o 
  -4  10   2     1038.74     1086.32     61.73 o 
  -2  10   2     1225.42     1246.66     83.39 o 
   0  10   2     5222.30     5355.61    152.28 o 
   2  10   2     5763.28     5263.38    150.16 o 
   4  10   2     3449.93     3503.24    122.82 o 
   6  10   2    10745.98    10679.71    247.66 o 
   8  10   2      391.82      467.95     60.26 o 
  10  10   2     8949.69     8943.50    187.53 o 
  12  10   2      882.42     1004.89     74.31 o 
  14  10   2     1176.54     1183.51     81.12 o 
 -11  11   2      372.47      378.04     52.49 o 
  -9  11   2    29755.00    28130.96    531.01 o 
  -7  11   2     1069.28     1141.81     69.04 o 
  -5  11   2    12529.56    12428.89    266.37 o 
  -3  11   2     8667.45     8810.21    201.70 o 
  -1  11   2    10880.11    10680.00    232.79 o 
   1  11   2    12492.67    12644.65    264.08 o 
   3  11   2     6279.30     6450.41    188.80 o 
   5  11   2    15031.50    16038.96    365.96 o 
   7  11   2     1324.37     1275.31     98.08 o 
   9  11   2    34262.09    31003.21    809.34 o 
  11  11   2      128.58       53.84     67.30 o 
 -29   1   3       86.34      106.78     49.35 o 
 -27   1   3     5921.97     6183.00    138.74 o 
 -25   1   3      396.59      422.92     44.63 o 
 -23   1   3    12907.48    13028.02    222.65 o 
 -21   1   3     5898.97     5818.70    113.32 o 
 -19   1   3    11339.64    11016.52    145.33 o 
 -17   1   3    20675.69    19906.94    248.81 o 
 -15   1   3    16521.54    17156.23    258.43 o 
 -13   1   3    35624.28    33679.74    526.15 o 
 -11   1   3     1759.85     1596.75     88.15 o 
  -9   1   3    20003.22    18604.51    242.01 o 
  -7   1   3      812.43      808.04     21.89 o 
  -5   1   3   130685.48   130689.46   1662.58 o 
  -3   1   3     6491.46     5996.50     75.97 o 
  -1   1   3    55714.79    56814.08    703.37 o 
   1   1   3    60556.64    60318.75    626.33 o 
   3   1   3     5238.09     4890.44     54.64 o 
   5   1   3    84588.02    84448.44    801.91 o 
   7   1   3     3558.11     3365.31     49.98 o 
   9   1   3   123437.45   124848.48   1991.58 o 
  11   1   3      868.92     1122.44     40.39 o 
  13   1   3   104253.30   108485.73   1263.72 o 
  15   1   3     5235.78     5429.49     76.91 o 
  17   1   3    48115.29    46544.78    416.91 o 
  19   1   3    21248.77    20658.98    267.81 o 
  21   1   3     8811.79     8712.82    148.24 o 
  23   1   3    13090.30    13624.66    207.01 o 
  25   1   3     2844.66     3012.79     74.16 o 
  27   1   3    31869.36    31523.96    493.95 o 
 -28   2   3      611.50      717.62     45.78 o 
 -26   2   3     2670.69     2753.87     77.88 o 
 -24   2   3      184.91      156.28     30.96 o 
 -22   2   3     3334.32     3511.04     84.82 o 
 -20   2   3     6216.35     6061.43    117.46 o 
 -18   2   3     2922.03     2683.20     56.63 o 
 -16   2   3     5542.59     5219.20     92.26 o 
 -14   2   3    22490.44    23732.23    397.04 o 
 -12   2   3    24464.89    24238.80    343.62 o 
 -10   2   3       97.69      118.41     21.53 o 
  -8   2   3    34942.59    36620.30    464.98 o 
  -6   2   3    12833.93    13271.78    191.65 o 
  -4   2   3     8121.17     8247.67    110.90 o 
  -2   2   3     4362.14     4637.06     58.81 o 
   0   2   3      453.30      662.59     13.16 o 
   2   2   3    18683.58    19842.51    195.96 o 
   4   2   3     2363.54     2771.80     36.44 o 
   6   2   3    99592.16   106239.27   1521.39 o 
   8   2   3     4716.46     5368.73     78.85 o 
  10   2   3    15838.67    16476.62    204.18 o 
  12   2   3      404.56      417.25     25.79 o 
  14   2   3     2290.76     2404.50     60.80 o 
  16   2   3        6.08       33.90     15.00 o 
  18   2   3     7545.52     7607.51    123.18 o 
  20   2   3     3986.20     4073.80     82.10 o 
  22   2   3       62.46       77.49     22.96 o 
  24   2   3      254.41      297.65     28.61 o 
  26   2   3       17.24       16.97     26.57 o 
 -27   3   3    42735.76    41893.80    525.10 o 
 -25   3   3       38.87       77.81     25.97 o 
 -23   3   3    55057.50    54987.35    697.73 o 
 -21   3   3     4080.75     4185.19     94.78 o 
 -19   3   3    36738.36    35999.28    479.51 o 
 -17   3   3    22074.01    21142.91    239.77 o 
 -15   3   3    10680.18     9967.73    161.25 o 
 -13   3   3    34700.15    30804.86    572.51 o 
 -11   3   3      181.50      167.35     25.63 o 
  -9   3   3    80640.09    82620.17   1223.97 o 
  -7   3   3    13536.53    15309.13    246.97 o 
  -5   3   3   100751.27   105568.81   1728.44 o 
  -3   3   3     7053.27     7106.78     80.54 o 
  -1   3   3    14572.54    14388.45    148.84 o 
   1   3   3    56715.88    59782.05    590.81 o 
   3   3   3     2279.52     2055.55     30.32 o 
   5   3   3    46579.94    46447.27    510.72 o 
   7   3   3     3352.55     3951.25     67.05 o 
   9   3   3    53355.83    53959.18    897.79 o 
  11   3   3     1810.22     2016.38     54.32 o 
  13   3   3    21253.48    20595.95    378.32 o 
  15   3   3      377.90      346.75     25.63 o 
  17   3   3     1316.98     1348.07     55.18 o 
  19   3   3     5282.93     5391.53    108.90 o 
  21   3   3      878.84      860.13     48.82 o 
  23   3   3     6350.14     6106.22    114.19 o 
  25   3   3     4209.86     4116.80     90.92 o 
 -26   4   3     1776.33     1933.52     72.25 o 
 -24   4   3     3404.65     3608.12     91.55 o 
 -22   4   3      164.69      196.81     36.05 o 
 -20   4   3     2705.76     2864.76     88.37 o 
 -18   4   3     5232.09     5177.75    123.37 o 
 -16   4   3     5835.48     5638.82     97.90 o 
 -14   4   3     8939.69     7794.29    167.40 o 
 -12   4   3     9502.51     9881.74    189.61 o 
 -10   4   3     4392.74     3750.62     88.59 o 
  -8   4   3     8781.84    10197.60    179.01 o 
  -6   4   3     7570.87     7041.34    110.65 o 
  -4   4   3    15218.20    16216.15    209.06 o 
  -2   4   3    72584.34    82867.78    973.39 o 
   0   4   3    20038.25    22202.67    282.56 o 
   2   4   3    12312.96    13278.07    154.96 o 
   4   4   3     3041.68     2757.90     45.09 o 
   6   4   3     3789.72     4654.48     75.29 o 
   8   4   3    21400.67    22164.69    299.74 o 
  10   4   3     1418.75     1618.69     46.45 o 
  12   4   3    16269.79    15254.43    264.54 o 
  14   4   3      269.98      273.28     29.16 o 
  16   4   3     4554.96     4401.04     99.32 o 
  18   4   3      568.17      538.82     44.92 o 
  20   4   3      363.62      387.41     32.71 o 
  22   4   3     4406.46     4249.07     87.65 o 
  24   4   3      848.62      885.86     54.79 o 
  26   4   3     5406.30     5015.73    121.52 o 
 -25   5   3     1864.51     1884.40     68.75 o 
 -23   5   3     7068.15     7130.98    159.54 o 
 -21   5   3     7427.14     7662.77    159.55 o 
 -19   5   3     3439.79     3540.07    116.28 o 
 -17   5   3    16524.64    15869.06    309.26 o 
 -15   5   3      814.67      794.53     51.89 o 
 -13   5   3    32625.32    31140.20    362.04 o 
 -11   5   3     1046.72     1094.16     45.10 o 
  -9   5   3    16535.72    15340.56    220.76 o 
  -7   5   3      111.98      373.77     21.15 o 
  -5   5   3    43055.36    42383.61    618.89 o 
  -3   5   3    67346.27    72288.55   1035.31 o 
  -1   5   3     5100.15     4382.89     83.65 o 
   1   5   3    59600.94    61771.43    723.55 o 
   3   5   3    26911.38    28938.96    366.44 o 
   5   5   3    55625.27    56252.48    825.61 o 
   7   5   3     3096.25     3059.34     68.68 o 
   9   5   3    48294.43    46734.85    635.81 o 
  11   5   3     6061.40     6252.55    110.91 o 
  13   5   3    35601.29    33561.20    436.24 o 
  15   5   3     6428.62     5917.39    131.42 o 
  17   5   3    23479.17    23929.76    306.18 o 
  19   5   3    13965.27    14882.54    215.40 o 
  21   5   3    15977.88    16066.13    288.94 o 
  23   5   3    18973.39    19294.48    323.79 o 
  25   5   3     1011.98     1118.61     80.02 o 
 -26   6   3     2282.51     2247.76    103.19 o 
 -24   6   3       40.76       39.46     26.54 o 
 -22   6   3     8927.90     8898.92    185.80 o 
 -20   6   3     1137.53     1215.92     66.86 o 
 -18   6   3     6095.74     5994.14    131.77 o 
 -16   6   3     5119.60     4568.51    126.92 o 
 -14   6   3     9855.09     9665.32    178.57 o 
 -12   6   3     8398.83     7770.87    113.14 o 
 -10   6   3    11995.60    11929.27    162.21 o 
  -8   6   3    20078.41    18895.84    267.43 o 
  -6   6   3      430.26      512.65     31.09 o 
  -4   6   3    14513.96    14068.89    266.86 o 
  -2   6   3       62.05       89.15     18.33 o 
   0   6   3    23827.42    23530.96    381.25 o 
   2   6   3        7.24       44.01     15.75 o 
   4   6   3    45404.71    45863.91    684.07 o 
   6   6   3    16596.65    16109.39    265.78 o 
   8   6   3    23028.46    21963.83    312.78 o 
  10   6   3    44725.25    43347.48    504.64 o 
  12   6   3     7619.73     7234.09    142.23 o 
  14   6   3    13444.03    12158.58    215.70 o 
  16   6   3     5222.50     5364.65    133.09 o 
  18   6   3    27443.40    27979.36    449.00 o 
  20   6   3     1927.38     2099.68     97.93 o 
  22   6   3    25433.56    25723.93    484.59 o 
  24   6   3     4110.60     4012.81    101.48 o 
 -23   7   3    10849.60    10876.16    175.57 o 
 -21   7   3       34.60       50.89     37.56 o 
 -19   7   3     4884.78     4981.17    126.13 o 
 -17   7   3       69.18       77.84     32.61 o 
 -15   7   3    25319.29    24840.66    379.54 o 
 -13   7   3    10740.12    11050.26    183.53 o 
 -11   7   3     7005.51     7196.49    144.52 o 
  -9   7   3      521.53      529.39     37.97 o 
  -7   7   3     7302.63     7010.13    112.40 o 
  -5   7   3    11489.03    11182.94    150.92 o 
  -3   7   3     4183.30     4236.75     97.29 o 
  -1   7   3    18165.64    17397.59    269.79 o 
   1   7   3      529.83      568.66     33.19 o 
   3   7   3    26757.30    25857.44    448.40 o 
   5   7   3    12479.17    12365.03    186.73 o 
   7   7   3     5200.67     5043.24    112.30 o 
   9   7   3     7958.06     7970.43    150.76 o 
  11   7   3     6729.17     6844.20    118.47 o 
  13   7   3    18215.26    17549.19    280.28 o 
  15   7   3       66.60      114.46     29.82 o 
  17   7   3    12430.18    12491.36    212.44 o 
  19   7   3     4896.62     4931.65    114.08 o 
  21   7   3     6307.72     6397.78    133.34 o 
  23   7   3      385.40      363.41     49.35 o 
 -22   8   3    15247.13    16438.71    547.36 o 
 -20   8   3      613.35      702.32     42.29 o 
 -18   8   3    17529.30    18231.76    275.68 o 
 -16   8   3     1591.23     1488.42    101.28 o 
 -14   8   3    48630.12    47574.83    630.02 o 
 -12   8   3    14747.66    15149.10    235.43 o 
 -10   8   3    21101.57    21396.68    307.94 o 
  -8   8   3    13453.39    13323.53    205.89 o 
  -6   8   3    19903.07    19479.73    263.03 o 
  -4   8   3    45091.30    43499.21    535.38 o 
  -2   8   3     2481.91     2475.86     62.46 o 
   0   8   3    19938.05    19472.58    275.69 o 
   2   8   3      216.42      152.59     25.90 o 
   4   8   3     9782.51     9727.95    171.71 o 
   6   8   3     5828.04     5702.05    119.53 o 
   8   8   3     3597.08     3782.30    154.85 o 
  10   8   3     2961.15     3176.66    107.66 o 
  12   8   3     3806.11     3916.80    128.91 o 
  14   8   3     1639.31     1672.24     90.39 o 
  16   8   3       24.28       55.64     32.06 o 
  18   8   3     5913.08     6315.55    154.19 o 
  20   8   3      437.43      503.75     73.18 o 
 -19   9   3      128.67      170.64     38.81 o 
 -17   9   3     1520.05     1532.95     68.59 o 
 -15   9   3      736.90      620.91     96.73 o 
 -13   9   3     4657.81     4820.51    116.59 o 
 -11   9   3     1113.92     1173.35     58.89 o 
  -9   9   3     9231.78     9160.60    158.86 o 
  -7   9   3     9328.14     9180.88    157.44 o 
  -5   9   3     5367.98     5300.99    101.59 o 
  -3   9   3     6565.83     6575.95    115.60 o 
  -1   9   3       26.70       -8.71     26.75 o 
   1   9   3     9843.90     9581.55    189.11 o 
   3   9   3       18.10       61.82     31.31 o 
   5   9   3     9125.45     8736.20    213.74 o 
   7   9   3     1451.93     1368.87     80.99 o 
   9   9   3       54.05       11.75     58.28 o 
  11   9   3     3022.36     2957.83    112.56 o 
  13   9   3       53.33       34.23     44.05 o 
  15   9   3     1033.30     1064.70     77.75 o 
  17   9   3      735.72      713.15     70.07 o 
 -16  10   3      172.70      302.02     61.67 o 
 -14  10   3    14772.27    13705.39    481.75 o 
 -12  10   3     2907.60     3058.85    114.37 o 
 -10  10   3     4981.17     5392.35    122.92 o 
  -8  10   3     9279.55    10409.97    233.42 o 
  -6  10   3     5271.71     5316.27    112.27 o 
  -4  10   3    15386.03    15160.91    229.11 o 
  -2  10   3     1002.18     1267.67     67.24 o 
   0  10   3    20695.05    20804.65    403.01 o 
   2  10   3        5.90       83.49     40.47 o 
   4  10   3    45627.51    45424.42    958.67 o 
   6  10   3      874.41      829.35    163.76 o 
   8  10   3    17787.37    18711.12    880.37 o 
  10  10   3     8124.58     8503.86    274.51 o 
  12  10   3     4776.91     4469.12    406.03 o 
  14  10   3    23325.24    22737.22    608.74 o 
 -11  11   3        0.52      -49.91     49.91 o 
  -9  11   3     1962.09     2024.00    143.76 o 
  -7  11   3      731.33      630.85     77.66 o 
  -5  11   3     1031.71     1181.65     76.35 o 
  -3  11   3     1238.42     1337.75    188.41 o 
  -1  11   3        3.51       30.04     46.74 o 
   1  11   3      137.81       90.48     47.73 o 
   3  11   3      320.45      495.33     79.60 o 
   5  11   3      365.01      412.14     71.12 o 
   7  11   3      174.08      113.89     47.54 o 
   9  11   3      652.04      580.52     75.94 o 
 -28   0   4      796.45      844.29     72.76 o 
 -26   0   4     9272.22     9619.24    271.95 o 
 -24   0   4     6006.00     6247.82    209.09 o 
 -22   0   4    44527.88    44315.73   1070.04 o 
 -20   0   4     1821.79     1712.27    112.16 o 
 -18   0   4     7338.42     6755.82    146.32 o 
 -16   0   4    13021.89    13546.47    330.20 o 
 -14   0   4     3477.56     4491.61    286.71 o 
 -12   0   4    10403.58    11342.75    286.66 o 
 -10   0   4     6721.05     6427.60    139.62 o 
  -8   0   4      280.18      528.65     39.46 o 
  -6   0   4   177065.03   180277.36   4148.06 o 
  -4   0   4   352233.44   343013.56   5710.90 o 
  -2   0   4     1186.18     1203.70     34.94 o 
   0   0   4    25246.18    23085.05    367.24 o 
   2   0   4   171749.80   180657.81   2481.69 o 
   4   0   4    13346.09    11529.31    171.12 o 
   6   0   4    20585.69    21233.83    305.01 o 
   8   0   4    70120.04    70552.21   1525.55 o 
  10   0   4   208776.22   214466.16   3347.52 o 
  12   0   4    56810.31    60865.88    989.01 o 
  14   0   4    72695.20    74539.39   1203.73 o 
  16   0   4     3490.23     3599.74     86.67 o 
  18   0   4     5743.87     5502.76    136.45 o 
  20   0   4      586.72      645.79    102.51 o 
  22   0   4    44431.08    44725.73    815.38 o 
  24   0   4     5541.63     5433.65    149.36 o 
  26   0   4    56507.32    56331.74   1187.83 o 
 -29   1   4       88.31       80.76     31.72 o 
 -27   1   4     1744.65     1693.17     86.27 o 
 -25   1   4      472.46      578.47     50.78 o 
 -23   1   4      997.47      932.45     55.52 o 
 -21   1   4      104.89      197.51     29.69 o 
 -19   1   4      923.83      915.07     39.38 o 
 -17   1   4      102.39       90.49     19.24 o 
 -15   1   4      476.59      545.12     34.02 o 
 -13   1   4    22518.33    22471.36    404.16 o 
 -11   1   4     3929.57     3747.61     85.12 o 
  -9   1   4    46450.24    49634.97    655.18 o 
  -7   1   4    12028.60    11715.11    142.42 o 
  -5   1   4    10644.21    11801.99    172.76 o 
  -3   1   4   188185.86   203550.44   2276.34 o 
  -1   1   4    14365.43    14330.10    184.70 o 
   1   1   4    14736.06    15101.71    164.71 o 
   3   1   4      250.89      201.36      9.74 o 
   5   1   4     2999.69     3394.20     45.67 o 
   7   1   4    38137.80    41034.43    447.32 o 
   9   1   4     8416.71     8910.37    128.41 o 
  11   1   4    14499.48    15666.68    210.38 o 
  13   1   4    19696.14    19758.77    250.51 o 
  15   1   4     1013.50      959.83     30.82 o 
  17   1   4       63.37      134.35     17.93 o 
  19   1   4     2360.54     2176.67     58.28 o 
  21   1   4      804.21      714.99     43.18 o 
  23   1   4     8075.35     8166.92    141.18 o 
  25   1   4     3104.23     2971.67     78.98 o 
  27   1   4      888.09     1035.82     58.67 o 
 -28   2   4    15775.07    15068.55    257.57 o 
 -26   2   4     6999.77     7311.85    136.59 o 
 -24   2   4    14022.39    14222.81    235.93 o 
 -22   2   4    17344.82    17574.83    257.31 o 
 -20   2   4     6032.01     5970.33    116.27 o 
 -18   2   4    69764.48    66591.17    693.67 o 
 -16   2   4     4621.50     4687.82     86.62 o 
 -14   2   4   167956.58   163250.02   3086.28 o 
 -12   2   4    24041.53    23791.68    338.93 o 
 -10   2   4    96786.91    96824.19   1376.32 o 
  -8   2   4    69923.62    71255.46    882.98 o 
  -6   2   4    39335.66    41307.71    496.18 o 
  -4   2   4   135174.97   137882.95   1494.58 o 
  -2   2   4    20816.79    22309.33    259.80 o 
   0   2   4    82532.05    87117.29    832.55 o 
   2   2   4     6910.23     7015.49     79.32 o 
   4   2   4    49050.22    48152.63    655.89 o 
   6   2   4    11854.42    12587.35    142.79 o 
   8   2   4    38670.11    37686.13    431.53 o 
  10   2   4      217.18      331.55     22.31 o 
  12   2   4    28819.88    26476.66    542.28 o 
  14   2   4    18532.85    17231.45    221.98 o 
  16   2   4    11270.35    10153.07    127.91 o 
  18   2   4    49102.79    48636.65    616.31 o 
  20   2   4      262.76      354.57     31.71 o 
  22   2   4    11253.04    11434.68    177.51 o 
  24   2   4     2440.22     2498.47     67.09 o 
  26   2   4     7827.31     7641.95    150.78 o 
 -27   3   4    15986.36    15874.00    271.84 o 
 -25   3   4      997.14     1141.32     52.70 o 
 -23   3   4    21030.46    21323.43    301.18 o 
 -21   3   4     6238.68     6691.91    127.10 o 
 -19   3   4     8932.98     8645.11    153.03 o 
 -17   3   4      724.01      677.08     36.08 o 
 -15   3   4     3753.47     3442.36     80.44 o 
 -13   3   4     5656.23     5921.26    148.96 o 
 -11   3   4       19.66       76.37     20.31 o 
  -9   3   4     5005.27     5140.91    104.85 o 
  -7   3   4     9962.96    10699.35    178.87 o 
  -5   3   4    20199.44    19982.81    266.34 o 
  -3   3   4      156.76      195.25     12.72 o 
  -1   3   4    55562.77    58175.34    652.76 o 
   1   3   4     2815.75     2952.65     39.10 o 
   3   3   4    57310.15    60173.62    575.15 o 
   5   3   4    30539.04    32696.45    345.29 o 
   7   3   4      836.90     1126.94     38.94 o 
   9   3   4    12626.56    12268.06    193.30 o 
  11   3   4      230.38      183.95     21.23 o 
  13   3   4     8104.37     8245.01    159.42 o 
  15   3   4     1615.88     1554.48     45.69 o 
  17   3   4     3496.81     3458.21     91.77 o 
  19   3   4      427.74      494.53     40.31 o 
  21   3   4       36.85       47.37     27.12 o 
  23   3   4       16.20       31.10     27.05 o 
  25   3   4     1623.86     1631.01     56.04 o 
 -26   4   4    16094.66    16410.32    250.35 o 
 -24   4   4     3009.81     3310.38     88.71 o 
 -22   4   4    22169.74    22711.25    353.54 o 
 -20   4   4     4085.57     4028.87    107.19 o 
 -18   4   4    33458.87    32631.44    491.77 o 
 -16   4   4    11987.75    11083.36    155.54 o 
 -14   4   4    28011.37    25993.56    432.79 o 
 -12   4   4    12646.89    12289.24    225.38 o 
 -10   4   4    20144.38    20856.87    341.40 o 
  -8   4   4    12088.81    12199.78    207.00 o 
  -6   4   4    17905.80    17237.40    238.30 o 
  -4   4   4    58144.07    58325.74    766.24 o 
  -2   4   4     1228.59     1136.80     26.88 o 
   0   4   4    55203.83    53873.44    664.58 o 
   2   4   4     5312.02     5557.39     77.78 o 
   4   4   4    42861.31    40059.59    458.38 o 
   6   4   4    49140.35    49431.26    619.31 o 
   8   4   4    28851.78    30416.01    422.73 o 
  10   4   4    51910.20    51464.14   1169.28 o 
  12   4   4      732.14      657.42     31.92 o 
  14   4   4    44905.11    41218.28    538.73 o 
  16   4   4     4575.90     4313.71     99.61 o 
  18   4   4    18682.35    19670.98    291.54 o 
  20   4   4       37.33      108.56     27.69 o 
  22   4   4     7991.75     7783.78    147.41 o 
  24   4   4     1107.82     1101.56     57.66 o 
 -25   5   4       62.98       90.63     27.97 o 
 -23   5   4     1278.88     1377.50     64.17 o 
 -21   5   4      189.66      231.03     33.54 o 
 -19   5   4     1990.12     2091.29     97.86 o 
 -17   5   4      128.07      130.08     34.18 o 
 -15   5   4    10829.01    10133.41    226.63 o 
 -13   5   4    14664.92    13881.04    175.44 o 
 -11   5   4      831.49      832.55     34.24 o 
  -9   5   4    23521.03    23420.48    327.38 o 
  -7   5   4     5034.29     5250.95     91.09 o 
  -5   5   4    12186.44    11888.94    201.08 o 
  -3   5   4      762.62      692.09     29.98 o 
  -1   5   4    14449.05    15937.07    286.54 o 
   1   5   4      221.10      318.45     24.40 o 
   3   5   4     9092.47     8899.38    135.36 o 
   5   5   4     5049.50     5289.92     96.20 o 
   7   5   4     9504.43     9103.28    151.22 o 
   9   5   4    12523.01    12438.05    181.86 o 
  11   5   4     3415.29     3392.01     64.86 o 
  13   5   4    26229.28    24115.91    260.66 o 
  15   5   4      370.96      412.46     50.97 o 
  17   5   4    45621.77    44683.56    564.43 o 
  19   5   4     2882.44     2837.27     79.48 o 
  21   5   4     6218.27     6710.73    134.17 o 
  23   5   4    12431.06    12667.16    224.44 o 
  25   5   4      323.04      532.91     43.98 o 
 -26   6   4      238.74      206.38     35.89 o 
 -24   6   4       42.80       74.16     27.43 o 
 -22   6   4      190.23      136.78     40.80 o 
 -20   6   4     3278.04     3516.98    134.19 o 
 -18   6   4     4675.72     4527.72    111.65 o 
 -16   6   4      478.24      472.40     44.81 o 
 -14   6   4     8005.23     7595.36    138.26 o 
 -12   6   4    10457.49    10645.77    165.83 o 
 -10   6   4     7764.85     7340.43    115.48 o 
  -8   6   4     7155.02     6881.09    131.05 o 
  -6   6   4     8278.30     8506.58    144.42 o 
  -4   6   4    13065.83    12972.98    274.55 o 
  -2   6   4      123.52      191.28     32.92 o 
   0   6   4    11279.47    11642.47    225.53 o 
   2   6   4      785.96      773.50     38.82 o 
   4   6   4    10134.31    10266.72    172.39 o 
   6   6   4       29.75       52.16     21.15 o 
   8   6   4     9212.91     8780.76    142.59 o 
  10   6   4      495.70      527.79     34.70 o 
  12   6   4    21461.49    20604.95    316.07 o 
  14   6   4    13905.51    12654.65    319.36 o 
  16   6   4     2510.10     2405.13     79.39 o 
  18   6   4    20690.31    21141.87    318.28 o 
  20   6   4      312.63      379.31     52.08 o 
  22   6   4    16048.58    16245.18    277.59 o 
  24   6   4     5440.67     5123.85    139.48 o 
 -23   7   4     7229.55     7495.63    131.02 o 
 -21   7   4     5944.86     6426.39    136.67 o 
 -19   7   4     2888.41     3141.04     99.57 o 
 -17   7   4    11345.58    10859.76    354.47 o 
 -15   7   4     1686.22     1826.51     80.07 o 
 -13   7   4    28072.70    27652.92    422.85 o 
 -11   7   4     1696.05     1696.72     62.92 o 
  -9   7   4     8213.53     7967.88    151.34 o 
  -7   7   4      111.54      117.50     18.67 o 
  -5   7   4    11831.23    10656.94    146.88 o 
  -3   7   4     8765.15     8278.58    154.71 o 
  -1   7   4    22127.97    21369.38    289.78 o 
   1   7   4    38022.56    36473.04    466.26 o 
   3   7   4     8828.53     8593.40    141.08 o 
   5   7   4    52566.16    49701.19   1053.52 o 
   7   7   4     5346.36     5422.84    141.74 o 
   9   7   4    16896.36    16775.07    269.84 o 
  11   7   4     4259.45     4314.18    101.99 o 
  13   7   4    24260.01    23528.50    355.83 o 
  15   7   4    11203.54    10668.05    203.78 o 
  17   7   4     8348.59     8309.44    168.45 o 
  19   7   4     3328.78     3547.00     92.07 o 
  21   7   4      518.53      484.87     51.81 o 
 -22   8   4     8326.58     8605.20    305.09 o 
 -20   8   4      172.38      220.26     27.50 o 
 -18   8   4     6705.10     6654.64    130.13 o 
 -16   8   4        2.26       48.16     35.98 o 
 -14   8   4     4428.35     4343.58    102.52 o 
 -12   8   4       15.08       28.62     24.72 o 
 -10   8   4    11573.02    12057.22    216.72 o 
  -8   8   4       67.02       96.47     31.27 o 
  -6   8   4     3598.00     3555.03     83.34 o 
  -4   8   4      215.52      299.35     27.74 o 
  -2   8   4     2580.69     2337.31     65.93 o 
   0   8   4    13369.43    13068.14    216.81 o 
   2   8   4      368.30      354.47     41.81 o 
   4   8   4    31032.76    29940.14    546.96 o 
   6   8   4      613.45      499.98     45.12 o 
   8   8   4     7834.64     8459.00    255.10 o 
  10   8   4      176.98      217.47     36.75 o 
  12   8   4      314.67      374.86     50.32 o 
  14   8   4      160.07      214.66     43.92 o 
  16   8   4      157.50      134.75     38.29 o 
  18   8   4     2615.13     2562.12     83.30 o 
  20   8   4      207.13      181.45     33.97 o 
 -19   9   4    23015.33    24100.93    572.31 o 
 -17   9   4     6784.56     6897.64    144.28 o 
 -15   9   4    16334.93    15309.63    312.34 o 
 -13   9   4    18946.78    19566.27    309.13 o 
 -11   9   4     3969.69     4059.60     97.02 o 
  -9   9   4    36568.75    37561.24    607.86 o 
  -7   9   4      945.86     1081.48     52.80 o 
  -5   9   4    22836.29    21963.53    293.90 o 
  -3   9   4    20231.65    19114.64    261.34 o 
  -1   9   4     7020.51     7297.10    177.47 o 
   1   9   4    17202.24    17464.24    300.14 o 
   3   9   4     9121.21     9020.83    215.22 o 
   5   9   4    17026.02    16951.11    344.24 o 
   7   9   4    10087.07    10564.00    341.27 o 
   9   9   4    10846.61    10883.38    247.70 o 
  11   9   4     3230.07     3335.57    130.16 o 
  13   9   4     7700.31     7351.99    440.63 o 
  15   9   4     2734.78     2783.50    152.71 o 
  17   9   4     5040.63     5089.69    195.16 o 
 -16  10   4      337.94      520.61    123.77 o 
 -14  10   4     1743.41     1684.67     74.06 o 
 -12  10   4     7175.70     7262.94    143.82 o 
 -10  10   4     2918.66     3097.32     93.55 o 
  -8  10   4    11777.65    11936.65    235.45 o 
  -6  10   4      228.65      222.12     40.11 o 
  -4  10   4     4677.53     4937.72    115.53 o 
  -2  10   4     3893.97     4083.65    111.33 o 
   0  10   4      936.60      807.40     68.96 o 
   2  10   4     5097.19     4914.75    152.10 o 
   4  10   4      266.09      209.19     60.43 o 
   6  10   4     7364.49     7594.31    233.47 o 
   8  10   4      583.14      555.31     73.56 o 
  10  10   4     9077.58     8781.99    247.41 o 
  12  10   4      903.51      778.41    107.68 o 
  14  10   4     3844.54     3782.30    158.24 o 
 -11  11   4       47.78       47.67     43.54 o 
  -9  11   4     4820.85     4669.51    168.66 o 
  -7  11   4       84.26       41.14     36.18 o 
  -5  11   4     3961.18     4097.32     98.98 o 
  -3  11   4      883.57      811.89     71.14 o 
  -1  11   4    13005.66    13585.75    333.22 o 
   1  11   4     6445.63     6319.75    190.22 o 
   3  11   4     5275.21     5373.66    212.32 o 
   5  11   4    19550.09    20450.58    552.98 o 
   7  11   4       94.70      130.34     46.81 o 
   9  11   4    25261.11    21818.09    776.17 o 
 -27   1   5    15978.87    16084.65    281.69 o 
 -25   1   5     3120.62     3697.34    107.88 o 
 -23   1   5    14396.08    15332.82    252.55 o 
 -21   1   5     1589.21     1571.69     68.06 o 
 -19   1   5     8329.62     8555.06    161.80 o 
 -17   1   5    19628.92    18398.52    253.97 o 
 -13   1   5    22349.50    21165.70    390.81 o 
  -9   1   5    49098.60    50296.02    662.47 o 
  -7   1   5     1218.24     1434.58    132.35 o 
  -5   1   5   123519.39   123824.66   1442.50 o 
  -3   1   5    24024.96    24569.50    300.16 o 
  -1   1   5     1813.40     1506.72     25.61 o 
   1   1   5    22957.19    23039.16    248.75 o 
   3   1   5    42549.80    43566.30    422.64 o 
   5   1   5    49743.25    50500.27    508.15 o 
   7   1   5     5287.02     5885.40     79.32 o 
   9   1   5    36017.35    34656.69    406.61 o 
  11   1   5      587.24     1081.21     57.23 o 
  13   1   5    78611.05    78740.15    935.55 o 
  15   1   5    14948.71    15638.48    181.15 o 
  17   1   5    19323.81    18979.50    240.75 o 
  19   1   5     2506.53     2730.48     90.45 o 
  21   1   5    24766.92    25455.56    419.41 o 
  23   1   5    20268.20    21317.25    413.42 o 
  25   1   5      935.67     1412.38     62.23 o 
 -28   2   5     1982.08     2051.10     76.64 o 
 -26   2   5     2353.62     2615.27     84.86 o 
 -24   2   5       56.85      122.91     34.66 o 
 -22   2   5       64.67      108.44     29.59 o 
 -20   2   5     1086.72     1192.75     56.29 o 
 -18   2   5     6771.70     6947.36    107.04 o 
 -14   2   5    10145.65     9971.77    206.48 o 
 -12   2   5     3836.91     3992.71     80.79 o 
 -10   2   5      326.74      621.90     26.33 o 
  -8   2   5    23435.10    26299.35    340.67 o 
  -6   2   5     5295.50     5705.58     77.40 o 
  -4   2   5    35816.90    38164.52    438.08 o 
  -2   2   5     5586.39     6635.67     85.83 o 
   0   2   5      599.20      550.36     14.89 o 
   2   2   5    31458.99    33087.87    360.47 o 
   4   2   5      736.51      596.30     16.54 o 
   6   2   5    62318.62    68161.53    725.39 o 
   8   2   5     1192.32     1922.50     44.17 o 
  10   2   5     9780.12     9988.45    151.87 o 
  12   2   5       16.23      130.35     20.57 o 
  14   2   5    28494.26    29297.50    352.66 o 
  16   2   5     6203.13     6074.07     89.36 o 
  18   2   5     2975.64     3354.20     80.42 o 
  20   2   5      612.02      622.12     40.73 o 
  22   2   5     1454.36     1417.42     55.24 o 
  24   2   5     5870.78     5996.60    155.42 o 
  26   2   5       16.46       66.14     27.55 o 
 -27   3   5    19971.66    20080.33    331.20 o 
 -25   3   5     2345.41     2444.39     86.26 o 
 -23   3   5    64703.79    64329.11    807.94 o 
 -21   3   5     3808.95     4165.54     97.99 o 
 -19   3   5    63770.79    62572.71    878.80 o 
 -17   3   5    13445.51    12544.67    169.32 o 
 -15   3   5    37772.80    34939.37    689.57 o 
 -13   3   5    43249.07    39502.79    987.36 o 
 -11   3   5    15820.49    16634.08    281.25 o 
  -9   3   5    83289.81    83562.07   1239.10 o 
  -7   3   5     1921.91     3293.13    166.00 o 
  -5   3   5   102922.13   102573.99   1240.92 o 
  -3   3   5    59530.12    65046.82    742.12 o 
  -1   3   5   104443.54   109275.25   1224.37 o 
   1   3   5   143278.38   150949.78   1470.47 o 
   3   3   5   111011.80   115070.59   1114.06 o 
   5   3   5    76308.90    76056.66    766.14 o 
   7   3   5     3449.58     4548.77    322.67 o 
   9   3   5    54516.97    56203.30    754.19 o 
  13   3   5    56493.39    55401.13    982.15 o 
  15   3   5      593.54      839.76     36.80 o 
  17   3   5    18119.92    19285.42    304.63 o 
  19   3   5     6917.77     6995.58    131.78 o 
  23   3   5     4440.82     4594.07    101.79 o 
  25   3   5      107.07      130.11     58.33 o 
 -26   4   5     8476.90     8463.20    163.65 o 
 -24   4   5      510.52      657.33     47.25 o 
 -22   4   5    12996.62    13428.15    232.19 o 
 -20   4   5     1856.57     2302.03     82.92 o 
 -18   4   5    11026.22    10647.90    201.80 o 
 -16   4   5      245.50      226.09     27.08 o 
 -14   4   5     7894.19     7520.88    165.41 o 
 -12   4   5     1467.90     1339.98     55.57 o 
 -10   4   5     5085.45     4876.67     97.65 o 
  -8   4   5     3840.64     3588.13     74.59 o 
  -6   4   5     5555.24     5255.52     92.21 o 
  -4   4   5     4996.67     5453.93     85.37 o 
  -2   4   5     9025.88     9004.41    125.95 o 
   0   4   5    15269.19    17951.18    249.82 o 
   2   4   5    13571.71    14740.33    189.53 o 
   4   4   5    24420.32    25741.72    302.93 o 
   6   4   5     4092.44     4544.62     75.17 o 
   8   4   5     9218.99     9027.64    150.23 o 
  10   4   5      973.77     1235.24     46.65 o 
  12   4   5    14499.93    13907.90    180.75 o 
  14   4   5     1833.10     1693.84     45.88 o 
  16   4   5     6637.91     6531.85    122.02 o 
  18   4   5     8330.84     8445.14    152.64 o 
  20   4   5     3090.50     3525.49    101.94 o 
  22   4   5     4047.84     4295.50     99.74 o 
  24   4   5      363.96      492.24     59.09 o 
 -25   5   5     1296.55     1743.72     82.04 o 
 -23   5   5     3146.34     3649.38     94.25 o 
 -21   5   5      179.64      479.41     61.52 o 
 -19   5   5      250.54      355.68     42.54 o 
 -17   5   5    12176.87    11627.29    217.41 o 
 -15   5   5      404.54      805.59     60.32 o 
 -13   5   5    16417.52    15895.88    190.53 o 
 -11   5   5      374.02      961.35     58.14 o 
  -9   5   5    21968.75    21834.41    324.87 o 
  -7   5   5     1698.36     2039.10    140.52 o 
  -5   5   5    27222.53    27926.87    447.37 o 
  -3   5   5     8012.62     8038.34    147.62 o 
  -1   5   5     1696.37     1458.53     49.22 o 
   1   5   5    14790.66    14500.63    267.14 o 
   3   5   5    14233.37    14882.44    250.96 o 
   5   5   5    33167.06    32501.25    457.14 o 
   7   5   5     1539.93     2144.81     63.61 o 
   9   5   5    30222.57    28576.79    345.76 o 
  11   5   5     1562.46     1727.22     61.86 o 
  13   5   5    21552.12    19530.75    276.36 o 
  15   5   5     7936.81     7654.48    138.05 o 
  17   5   5     5282.76     5307.77    107.79 o 
  19   5   5    17336.43    17972.89    266.86 o 
  21   5   5     8056.65     8138.74    150.29 o 
  23   5   5    18199.86    17415.24    258.08 o 
 -24   6   5      258.03      550.38     64.98 o 
 -22   6   5     1085.61     1164.11     70.89 o 
 -20   6   5      261.50      628.71     77.06 o 
 -18   6   5     2998.11     2919.53     87.29 o 
 -16   6   5      486.30      748.36     63.54 o 
 -14   6   5     5554.32     5614.86    113.05 o 
 -12   6   5     5059.74     5137.47    104.05 o 
 -10   6   5      405.76      430.54     32.21 o 
  -8   6   5     5803.44     5621.48    102.22 o 
  -6   6   5     1176.82     1364.01     42.74 o 
  -4   6   5     8438.90     7686.45    127.39 o 
  -2   6   5      807.30     1406.51     54.28 o 
   0   6   5    21251.35    20453.13    371.34 o 
   2   6   5     4902.40     4979.41    101.82 o 
   4   6   5     8972.60     8453.69    156.49 o 
   6   6   5    14794.51    14398.85    264.62 o 
   8   6   5      207.23      272.50     25.15 o 
  10   6   5     7411.70     7501.85    125.46 o 
  12   6   5     5581.78     5329.28    117.23 o 
  14   6   5    14595.25    13489.36    308.99 o 
  16   6   5       29.84       89.76     28.20 o 
  18   6   5    16904.97    17268.41    261.30 o 
  20   6   5      926.60      992.13     59.61 o 
  22   6   5    13916.31    13420.86    231.83 o 
 -23   7   5     3015.01     3178.30     79.42 o 
 -21   7   5     4144.36     4353.93     98.36 o 
 -19   7   5     3073.12     3411.22    103.90 o 
 -17   7   5     4695.46     4524.44    156.50 o 
 -15   7   5    14680.14    14492.88    262.26 o 
 -13   7   5     6390.06     6591.30    140.30 o 
 -11   7   5     8406.35     8361.09    160.26 o 
  -9   7   5    10045.94     9947.79    240.36 o 
  -7   7   5     1355.77     1465.63     52.69 o 
  -5   7   5    11784.78    11499.93    174.63 o 
  -3   7   5     2524.11     2479.18     59.31 o 
  -1   7   5     7974.75     7754.71    122.48 o 
   1   7   5      844.39     1031.64     41.35 o 
   3   7   5    15234.46    14905.86    218.20 o 
   5   7   5    10955.65    10907.26    211.63 o 
   7   7   5     5825.23     5990.51    134.43 o 
   9   7   5     3071.36     3468.32     98.73 o 
  11   7   5     7780.19     7934.35    165.10 o 
  13   7   5     7607.70     7802.17    165.90 o 
  15   7   5     4726.71     4574.98    119.43 o 
  17   7   5    13975.94    13825.05    255.98 o 
  19   7   5       21.51      112.99     32.39 o 
  21   7   5    11217.90    10901.00    221.25 o 
 -22   8   5    23544.33    24106.22    776.17 o 
 -20   8   5     1862.06     2354.92     69.49 o 
 -18   8   5    33328.71    33102.37    514.94 o 
 -16   8   5       34.92      321.98     64.04 o 
 -14   8   5    46380.98    46453.93    613.39 o 
 -12   8   5     4339.94     4745.34    105.11 o 
 -10   8   5    48026.68    48271.27    685.91 o 
  -8   8   5    29628.61    28898.58    402.12 o 
  -6   8   5    21031.34    21636.75    311.41 o 
  -4   8   5    30963.66    29727.64    408.68 o 
  -2   8   5     3620.46     4138.40    109.22 o 
   0   8   5    29365.55    29374.72    430.23 o 
   2   8   5     2952.04     3688.18    112.23 o 
   4   8   5    68417.20    66730.62    999.90 o 
   6   8   5     3474.30     3996.89    127.47 o 
   8   8   5    15588.88    16568.82    293.78 o 
  10   8   5    12701.39    12892.73    243.50 o 
  12   8   5     6155.51     7408.94    228.03 o 
  14   8   5    19833.49    19479.98    461.60 o 
  16   8   5     2258.93     2790.80    186.19 o 
  18   8   5    13273.57    13319.54    244.18 o 
 -19   9   5     3314.61     3710.22    130.94 o 
 -17   9   5     3921.50     3913.29    111.73 o 
 -15   9   5     2993.50     2715.01    121.20 o 
 -13   9   5     3525.17     3639.60     99.31 o 
 -11   9   5     2140.12     2414.47     93.41 o 
  -9   9   5      100.24      239.42     36.48 o 
  -7   9   5     5813.61     5590.45    116.27 o 
  -5   9   5     7198.21     7091.79    133.91 o 
  -3   9   5     2744.51     2761.70     77.27 o 
  -1   9   5     7348.45     6712.82    154.69 o 
   1   9   5     7942.77     7359.08    156.10 o 
   3   9   5     1254.46     1517.28     87.60 o 
   5   9   5     7762.37     8001.22    201.36 o 
   7   9   5       87.93       66.90     48.68 o 
   9   9   5    12058.19    12013.69    267.88 o 
  11   9   5      169.86      279.31     80.85 o 
  13   9   5     2152.13     2293.74    432.95 o 
  15   9   5     2749.23     2807.48    144.32 o 
  17   9   5      280.51      260.22     62.81 o 
 -16  10   5     2203.90     2615.66    161.52 o 
 -14  10   5    22321.23    20417.95    740.83 o 
 -12  10   5     1016.86     1424.55    119.57 o 
 -10  10   5    12323.17    13219.75    325.96 o 
  -8  10   5     2014.52     2553.70     97.31 o 
  -6  10   5     9758.92    10081.22    185.47 o 
  -4  10   5    11679.05    11736.98    205.19 o 
  -2  10   5     2169.36     2617.12     97.50 o 
   0  10   5    17389.31    17520.38    415.01 o 
   2  10   5     1934.53     2064.81    113.94 o 
   4  10   5    11120.96    11657.62    282.71 o 
   6  10   5     2381.82     2516.72    105.26 o 
   8  10   5    11099.50    11546.91    304.55 o 
  10  10   5     4309.85     4377.09    240.47 o 
  12  10   5     6203.27     6118.03    610.17 o 
 -11  11   5        4.20      161.52     80.76 o 
  -9  11   5     1029.74      899.00     77.44 o 
  -7  11   5        4.53       -5.69     34.45 o 
  -5  11   5     1932.23     2064.73     73.84 o 
  -3  11   5      160.27      140.17     43.73 o 
  -1  11   5       10.05       36.29     38.07 o 
   1  11   5      206.11      312.13     66.84 o 
   3  11   5      619.16      622.69    118.89 o 
   5  11   5     1863.40     1936.87    127.05 o 
   7  11   5     1110.05     1000.50    134.60 o 
 -28   0   6     5556.51     5653.29    172.35 o 
 -26   0   6    10733.58    10896.58    297.40 o 
 -22   0   6    15815.59    15555.35    504.74 o 
 -18   0   6    35389.94    33407.73    477.06 o 
 -16   0   6     3661.79     3936.71    117.65 o 
 -14   0   6    13548.91    12849.39    433.59 o 
 -12   0   6      195.27      158.89     45.27 o 
 -10   0   6    24158.70    24306.60    466.45 o 
  -8   0   6    92268.76    94288.66   1735.91 o 
  -6   0   6    15587.08    17011.24    298.08 o 
  -4   0   6     6828.15     5999.07    118.79 o 
  -2   0   6     2133.11     2554.24     51.87 o 
   0   0   6     3140.00     2612.23    109.51 o 
   2   0   6      853.01      654.92     26.20 o 
   4   0   6    20168.15    20060.75    289.34 o 
   6   0   6     5829.73     6480.63    126.55 o 
   8   0   6    23407.25    22568.51    386.75 o 
  10   0   6      504.88      679.11     44.96 o 
  12   0   6     1172.08      979.53     58.28 o 
  14   0   6    20989.18    20922.02    318.00 o 
  16   0   6     2335.07     2376.62     76.14 o 
  18   0   6    68945.12    69028.62   1468.48 o 
  20   0   6     2327.23     2488.96    118.94 o 
  22   0   6    47579.40    47512.55   1480.56 o 
  24   0   6     6949.81     7554.33    220.33 o 
  26   0   6     5822.22     5760.56    164.88 o 
 -29   1   6     6802.51     6806.89    199.56 o 
 -27   1   6     3803.14     3945.52    101.75 o 
 -25   1   6       26.38       42.03     33.54 o 
 -23   1   6       14.64       73.60     30.35 o 
 -21   1   6     3740.13     3870.38    110.36 o 
 -19   1   6      421.96      561.37     42.35 o 
 -17   1   6     4054.76     3961.00     75.15 o 
 -15   1   6        6.43       32.52     17.81 o 
 -13   1   6      769.53      748.55     40.32 o 
 -11   1   6     7053.62     8191.70    135.12 o 
  -9   1   6      490.83      472.78     22.39 o 
  -7   1   6     7394.48     9396.88    132.71 o 
  -5   1   6      264.23      299.38     14.59 o 
  -3   1   6     7960.14     8068.58     96.82 o 
  -1   1   6    62610.47    66694.88    720.28 o 
   1   1   6    38144.93    40624.51    445.79 o 
   3   1   6    10697.08    11191.12    124.15 o 
   5   1   6    54695.45    59169.11    595.93 o 
   7   1   6     1281.59     1169.40     30.25 o 
   9   1   6      242.75      219.12     19.77 o 
  11   1   6     4287.86     3460.17     70.85 o 
  13   1   6     3017.32     2942.72     57.24 o 
  15   1   6    21283.32    20445.92    222.19 o 
  17   1   6     3987.85     3795.80     91.40 o 
  19   1   6     9181.68     9627.64    192.25 o 
  21   1   6     3007.17     3226.21    120.45 o 
  23   1   6      175.96      326.03     40.81 o 
  25   1   6      342.68      392.83     36.42 o 
 -28   2   6    18976.04    18842.56    365.87 o 
 -26   2   6    15709.16    16255.76    252.91 o 
 -24   2   6    13088.56    13483.66    225.93 o 
 -22   2   6    57909.91    58319.65    811.59 o 
 -20   2   6     4253.93     4513.90    108.75 o 
 -18   2   6    68732.48    65772.08    865.10 o 
 -16   2   6     2217.91     2445.25     80.93 o 
 -14   2   6    25937.14    24594.08    696.64 o 
 -12   2   6     8829.50     9219.28    152.69 o 
 -10   2   6    97841.13   100345.39   1261.57 o 
  -8   2   6    35218.31    35971.65    439.24 o 
  -6   2   6    99184.73   102107.63   1159.60 o 
  -4   2   6    74195.56    77248.69    917.39 o 
  -2   2   6    53588.85    54928.18    658.39 o 
   0   2   6   130145.20   131823.30   1353.09 o 
   2   2   6      457.84      358.61     18.42 o 
   4   2   6   132449.09   130385.27   1352.16 o 
   6   2   6    17638.95    17873.09    203.78 o 
   8   2   6   127671.45   134992.52   1705.59 o 
  10   2   6    40418.61    39591.35    486.52 o 
  12   2   6    18871.46    18736.02    311.03 o 
  14   2   6    31292.12    29246.49    342.48 o 
  16   2   6     1292.42     1611.64     67.73 o 
  18   2   6    14065.76    14084.84    258.34 o 
  20   2   6      629.56     1112.66    130.11 o 
  22   2   6    16643.67    16722.19    290.11 o 
  24   2   6      433.79      680.26     61.27 o 
  26   2   6    19835.33    20961.15    686.44 o 
 -27   3   6      804.68      828.25     49.20 o 
 -25   3   6      888.31      944.00     61.34 o 
 -23   3   6     8591.41     8456.69    185.30 o 
 -21   3   6      142.47      163.23     37.94 o 
 -19   3   6    26598.96    26454.81    408.48 o 
 -17   3   6     3490.63     3299.01     89.90 o 
 -15   3   6     9834.40     9003.63    147.52 o 
 -13   3   6    19867.34    18527.60    427.37 o 
 -11   3   6    11825.34    12905.58    227.15 o 
  -9   3   6    52003.02    52527.59    742.62 o 
  -7   3   6      638.65      960.36     30.39 o 
  -5   3   6    13881.04    13528.70    176.61 o 
  -3   3   6     2629.94     2546.07     45.56 o 
  -1   3   6    25501.19    28214.51    313.26 o 
   1   3   6     9835.48    10557.27    120.77 o 
   3   3   6    11172.21    11906.93    129.67 o 
   5   3   6     1919.40     2247.88     38.92 o 
   7   3   6     8331.88     8222.31    126.62 o 
   9   3   6     8503.30     8956.58    163.11 o 
  11   3   6    12486.39    11898.93    176.05 o 
  13   3   6    23626.19    22001.42    272.18 o 
  15   3   6     4432.22     4276.37     94.83 o 
  17   3   6    21221.01    21066.60    334.28 o 
  19   3   6     4067.05     3976.60    111.14 o 
  21   3   6     3218.04     3227.08     98.35 o 
  23   3   6     6510.22     6658.86    140.62 o 
  25   3   6     1283.35     1242.65     51.52 o 
 -26   4   6      983.02     1234.36     55.87 o 
 -24   4   6     2557.68     3139.09    110.74 o 
 -22   4   6     5291.53     5538.03    127.56 o 
 -20   4   6     3155.19     3647.86    103.06 o 
 -18   4   6    28948.67    27915.43    431.35 o 
 -16   4   6     1617.00     1925.73     91.87 o 
 -14   4   6    48174.13    44556.33    534.40 o 
 -12   4   6     3383.81     3348.03     71.40 o 
 -10   4   6    66676.55    66646.90   1024.96 o 
  -8   4   6    38414.36    36796.03    563.99 o 
  -6   4   6    23776.32    25174.34    393.38 o 
  -4   4   6    60568.45    59650.14    731.56 o 
  -2   4   6       19.04       63.08     11.14 o 
   0   4   6    15747.01    14830.04    225.41 o 
   2   4   6     3602.72     3704.03     71.47 o 
   4   4   6    19204.67    18862.68    242.53 o 
   6   4   6     9189.20     9806.60    138.04 o 
   8   4   6    28707.65    29018.78    409.86 o 
  10   4   6    16945.89    16905.28    221.05 o 
  12   4   6     4003.92     4109.87     75.85 o 
  14   4   6    51251.63    47994.34    760.55 o 
  16   4   6      351.92      573.40     50.16 o 
  18   4   6    45249.27    46698.96    659.29 o 
  20   4   6        7.33       83.57     35.28 o 
  22   4   6    32301.38    31854.79    497.79 o 
  24   4   6    13376.61    12258.69    209.66 o 
 -25   5   6     4030.10     4074.21     99.62 o 
 -23   5   6     4297.14     4693.39    108.77 o 
 -21   5   6    12861.28    13316.08    212.72 o 
 -19   5   6     2267.68     2400.30     86.48 o 
 -17   5   6     6642.30     6118.57    141.57 o 
 -15   5   6      293.52      356.09     38.42 o 
 -13   5   6     4432.46     4515.88     83.55 o 
 -11   5   6     1015.62     1012.21     44.30 o 
  -9   5   6     3811.98     3813.58     70.26 o 
  -7   5   6       57.35      126.43     17.38 o 
  -5   5   6     1257.67     1075.76     38.30 o 
  -3   5   6       10.52       17.15     11.80 o 
  -1   5   6    12991.21    12667.53    236.74 o 
   1   5   6     5651.52     5986.52    130.19 o 
   3   5   6     9958.94    10429.50    206.27 o 
   5   5   6     8518.34     7875.51    162.10 o 
   7   5   6     2477.72     2939.78     77.12 o 
   9   5   6     9986.77     9295.29    131.42 o 
  11   5   6     1518.16     1528.08     47.39 o 
  13   5   6     4000.65     3747.56     95.97 o 
  15   5   6      175.04      245.84     31.04 o 
  17   5   6     4582.01     4903.04    111.06 o 
  19   5   6      187.62      256.02     36.59 o 
  21   5   6     3521.32     3504.89     87.03 o 
  23   5   6       58.37      104.48     21.42 o 
 -24   6   6      244.48      306.19     36.87 o 
 -22   6   6     4531.76     4785.97    123.54 o 
 -20   6   6      284.70      367.47     51.64 o 
 -18   6   6    13959.73    13895.44    233.83 o 
 -16   6   6     9350.06     9024.56    238.10 o 
 -14   6   6     2219.21     2314.69     80.31 o 
 -12   6   6     1243.49     1366.77     56.77 o 
 -10   6   6      148.93      198.42     28.20 o 
  -8   6   6      232.38      303.10     24.15 o 
  -6   6   6      109.39      267.11     47.51 o 
  -4   6   6     8051.85     7969.04    131.17 o 
  -2   6   6     1914.94     2021.35     61.88 o 
   0   6   6    18471.91    18086.50    256.11 o 
   2   6   6      132.68      168.78     36.12 o 
   4   6   6    12937.82    12036.86    208.17 o 
   6   6   6     7056.57     6777.13    124.62 o 
   8   6   6     2375.00     2312.90     61.44 o 
  10   6   6     1847.80     1829.50     63.05 o 
  12   6   6     1227.99     1168.23     55.46 o 
  14   6   6    14639.52    14078.02    361.16 o 
  16   6   6       29.42      147.75     35.07 o 
  18   6   6     2519.89     2836.73     72.83 o 
  20   6   6     2350.62     2222.06     61.24 o 
  22   6   6     1830.95     1736.29    116.65 o 
 -23   7   6     1370.18     1413.82     65.43 o 
 -21   7   6     3084.08     3315.26    112.59 o 
 -19   7   6    16871.68    16956.35    288.88 o 
 -17   7   6     6642.26     6420.08    146.47 o 
 -15   7   6     6308.78     6289.49    135.87 o 
 -13   7   6    17854.71    17599.43    319.51 o 
 -11   7   6       90.59      182.14     45.67 o 
  -9   7   6    21098.89    20554.42    357.22 o 
  -7   7   6     2440.14     2193.40     69.26 o 
  -5   7   6    30052.46    27745.92    497.81 o 
  -3   7   6    13229.69    12546.74    179.69 o 
  -1   7   6    22644.10    22047.71    285.09 o 
   1   7   6    31337.39    30435.41    397.49 o 
   3   7   6      899.27     1175.70     87.96 o 
   5   7   6    15870.75    15575.52    274.67 o 
   7   7   6     4798.96     5030.19    143.52 o 
   9   7   6     4859.59     4972.06    123.60 o 
  11   7   6     2407.34     2394.95     84.49 o 
  13   7   6    16662.93    15445.82    271.55 o 
  15   7   6    17045.50    16647.91    282.70 o 
  17   7   6    13326.77    13970.22    237.64 o 
  19   7   6    15970.19    15967.99    285.81 o 
  21   7   6     3551.57     3423.24    157.03 o 
 -22   8   6     1490.44     1485.05     94.22 o 
 -20   8   6     2606.70     2735.04     92.10 o 
 -18   8   6     1697.07     1857.52     81.31 o 
 -16   8   6        9.56       14.25     31.99 o 
 -14   8   6    14874.75    14731.97    248.80 o 
 -12   8   6     9596.42     9609.58    179.83 o 
 -10   8   6    20714.22    20490.62    353.89 o 
  -8   8   6     4824.48     5098.50    138.31 o 
  -6   8   6     3662.98     3407.66     82.89 o 
  -4   8   6     7009.50     7082.49    130.97 o 
  -2   8   6        5.25       33.50     21.48 o 
   0   8   6     8058.53     7990.22    150.42 o 
   2   8   6     1136.74     1297.30     57.02 o 
   4   8   6     4540.20     5027.21    124.19 o 
   6   8   6     1441.74     1509.10    104.26 o 
   8   8   6     1499.36     1860.62    108.42 o 
  10   8   6      655.28      770.81     72.17 o 
  12   8   6    20201.84    20254.52    457.95 o 
  14   8   6     2418.21     2445.80     99.19 o 
  16   8   6     8105.89     8177.96    216.64 o 
  18   8   6     1164.98     1156.67     79.74 o 
 -19   9   6    13087.47    14226.84    484.55 o 
 -17   9   6    13049.88    13210.43    256.51 o 
 -15   9   6     5071.01     5133.27    139.91 o 
 -13   9   6    20561.27    20615.50    353.49 o 
 -11   9   6     6905.61     7414.93    167.44 o 
  -9   9   6    30000.34    30432.69    453.78 o 
  -7   9   6      702.42     1090.23    206.38 o 
  -5   9   6    25812.64    25883.33    365.64 o 
  -3   9   6     5168.32     5568.44    121.97 o 
  -1   9   6    33621.75    33501.91    527.14 o 
   1   9   6    11077.22    10802.97    205.52 o 
   3   9   6    32963.23    33178.45    602.02 o 
   5   9   6    46995.89    46532.31    815.93 o 
   7   9   6     1559.99     2024.53    104.10 o 
   9   9   6    43367.16    43808.29    774.58 o 
  11   9   6      227.50      244.52     76.14 o 
  13   9   6    24320.31    23771.54   2001.00 o 
  15   9   6      245.11      259.66     56.84 o 
 -16  10   6       47.46      148.06     67.30 o 
 -14  10   6      477.59      391.21     53.49 o 
 -12  10   6       13.86      104.87     37.99 o 
 -10  10   6     1004.17     1276.00    101.58 o 
  -8  10   6      828.71     1139.38     94.24 o 
  -6  10   6     1653.36     1809.17     78.23 o 
  -4  10   6      193.47      215.18     38.81 o 
  -2  10   6      510.10      712.50     57.51 o 
   0  10   6     3017.04     3241.90    160.88 o 
   2  10   6       77.49       78.20     52.38 o 
   4  10   6     1393.89     1508.22     97.55 o 
   6  10   6     6569.70     6865.82    195.81 o 
   8  10   6      888.02      813.41     78.36 o 
  10  10   6     8197.58     7142.45    874.88 o 
  12  10   6      888.69      958.58    284.90 o 
 -11  11   6     1902.44     2072.79    152.54 o 
  -9  11   6     5950.29     6574.25    430.71 o 
  -7  11   6     1720.08     1752.36     84.88 o 
  -5  11   6     3752.45     3956.95    118.08 o 
  -3  11   6     7607.01     7450.08    178.13 o 
  -1  11   6     1233.23     1165.74     74.05 o 
   1  11   6     4059.34     4056.45    138.69 o 
   3  11   6      425.90      404.00     96.46 o 
   5  11   6     2630.26     2368.90    179.46 o 
   7  11   6       71.19      224.33     85.24 o 
 -27   1   7    14463.74    14201.51    402.15 o 
 -25   1   7      827.37      842.73     60.26 o 
 -23   1   7    22434.46    22486.13    345.38 o 
 -21   1   7     6639.95     6852.32    141.93 o 
 -19   1   7     7510.36     7452.04    149.09 o 
 -17   1   7    27564.41    26147.53    301.44 o 
 -15   1   7     2784.19     2563.81     66.02 o 
 -13   1   7    19728.51    18660.56    323.37 o 
 -11   1   7     2345.89     2258.12     73.70 o 
  -9   1   7    58599.29    58732.06    814.17 o 
  -7   1   7    21794.20    23897.84    296.14 o 
  -5   1   7    66623.04    68543.52    817.66 o 
  -3   1   7    24312.23    25161.64    357.13 o 
  -1   1   7    19953.23    19077.44    208.46 o 
   1   1   7    29675.89    29498.37    313.98 o 
   3   1   7    13129.73    12622.10    150.39 o 
   5   1   7    38771.46    39565.00    403.02 o 
   7   1   7     3348.53     3453.38     65.98 o 
   9   1   7    63610.21    64657.30    841.05 o 
  11   1   7       92.97      113.22     25.97 o 
  13   1   7    15156.47    14197.98    168.39 o 
  15   1   7     1012.95     1126.78     36.74 o 
  17   1   7     3980.39     3888.81     94.25 o 
  19   1   7    11700.65    11486.85    221.43 o 
  21   1   7    12100.18    11866.07    224.28 o 
  23   1   7    19786.13    19201.21    321.67 o 
  25   1   7     1727.09     1622.82    111.78 o 
 -28   2   7      210.50      203.24     32.74 o 
 -26   2   7     1842.42     1885.68     63.60 o 
 -24   2   7      388.34      340.64     40.26 o 
 -22   2   7      320.13      301.83     41.85 o 
 -20   2   7     2898.95     3077.41     88.11 o 
 -18   2   7     4799.73     4649.60    112.32 o 
 -16   2   7       54.66       78.88     25.15 o 
 -14   2   7     2930.50     2641.58     87.56 o 
 -12   2   7      971.48      962.28     40.18 o 
 -10   2   7     3919.32     3791.58     77.45 o 
  -8   2   7       67.47      143.71     22.06 o 
  -6   2   7    21337.54    22547.20    281.16 o 
  -4   2   7     4734.23     4828.76     73.84 o 
  -2   2   7     7869.62     8538.24    112.77 o 
   0   2   7     5750.16     5715.98     69.88 o 
   2   2   7     5099.41     5517.68     72.34 o 
   4   2   7      380.95      292.20     15.13 o 
   6   2   7     1734.61     1770.69     37.85 o 
   8   2   7     7348.58     7480.33    120.46 o 
  10   2   7     4909.82     4857.01     92.94 o 
  12   2   7      432.92      395.80     28.46 o 
  14   2   7    14857.41    14571.29    199.98 o 
  16   2   7     6355.83     6742.63    153.46 o 
  18   2   7    14139.35    14598.86    268.35 o 
  20   2   7     2565.46     2635.26    109.27 o 
  22   2   7     4317.44     4043.07    108.59 o 
  24   2   7      696.96      710.84     57.81 o 
 -27   3   7    13606.96    13268.88    270.24 o 
 -25   3   7      551.33      644.85     66.35 o 
 -23   3   7    12538.09    12500.84    244.52 o 
 -21   3   7     4008.46     3977.11    119.13 o 
 -19   3   7    16688.29    15977.49    347.75 o 
 -17   3   7    28902.76    27247.02    475.09 o 
 -15   3   7    44835.10    42160.13    765.46 o 
 -13   3   7    63886.29    60675.83    872.69 o 
 -11   3   7    18594.17    18777.69    336.50 o 
  -9   3   7    91530.89    90064.93   1329.62 o 
  -7   3   7     1340.24     1491.64     42.08 o 
  -5   3   7   122603.86   122877.15   1456.65 o 
  -3   3   7     5493.39     5737.56     80.44 o 
  -1   3   7    86969.66    86455.54    930.49 o 
   1   3   7    49999.23    51861.01    566.14 o 
   3   3   7   115264.76   118223.20   1158.68 o 
   5   3   7    74743.03    73852.70    887.89 o 
   7   3   7    24379.86    24516.67    374.51 o 
   9   3   7    83441.10    81723.56   1187.18 o 
  11   3   7     1178.97     1372.40     54.70 o 
  13   3   7    68815.84    64506.64    651.03 o 
  15   3   7     3243.38     3489.91    105.72 o 
  17   3   7    28619.27    29664.78    486.43 o 
  19   3   7    16555.41    16740.41    298.12 o 
  21   3   7    21239.48    21233.12    354.16 o 
  23   3   7    22393.88    21419.08    346.40 o 
 -26   4   7     6943.72     6821.14    138.68 o 
 -24   4   7      631.41      688.08     53.75 o 
 -22   4   7    13181.85    13611.09    263.34 o 
 -20   4   7     2869.60     2996.77     94.41 o 
 -18   4   7    18434.30    18566.16    307.58 o 
 -16   4   7     1217.85     1120.72    102.32 o 
 -14   4   7    14906.34    13672.76    220.87 o 
 -12   4   7     7388.92     7027.03    117.30 o 
 -10   4   7      406.84      314.30     27.39 o 
  -8   4   7    21683.70    21680.75    347.29 o 
  -6   4   7    11863.65    12283.70    189.60 o 
  -4   4   7    25672.47    25591.25    328.84 o 
  -2   4   7      246.23      383.31     19.41 o 
   0   4   7     2554.37     2056.06     49.54 o 
   2   4   7    11800.54    12865.40    196.49 o 
   4   4   7    38674.24    39766.14    553.63 o 
   6   4   7    13212.01    14861.15    224.43 o 
   8   4   7    36436.54    36015.66    471.87 o 
  10   4   7       78.41       92.50     20.41 o 
  12   4   7    13070.54    12563.23    177.54 o 
  14   4   7      270.52      370.38     40.11 o 
  16   4   7     2939.25     3102.50     93.66 o 
  18   4   7     3805.28     3889.76    113.70 o 
  20   4   7     1826.07     2130.01     90.01 o 
  22   4   7    10674.45     9912.10    185.52 o 
  24   4   7      323.31      399.30     58.33 o 
 -25   5   7     1016.97     1070.53     63.86 o 
 -23   5   7    14802.40    14841.88    239.28 o 
 -21   5   7       50.41       54.04     34.49 o 
 -19   5   7    10032.07    10113.53    194.89 o 
 -17   5   7      431.67      435.33     49.74 o 
 -15   5   7     1206.57     1136.27     58.38 o 
 -13   5   7      361.48      412.88     33.68 o 
 -11   5   7      558.01      579.40     32.06 o 
  -9   5   7    18500.20    18388.21    231.76 o 
  -7   5   7     7674.92     8019.47    138.13 o 
  -5   5   7     3554.68     3201.71     75.35 o 
  -3   5   7     3230.63     3217.39     75.88 o 
  -1   5   7    25434.00    27845.57    484.62 o 
   1   5   7    24913.72    25834.99    454.70 o 
   3   5   7    19023.27    19629.74    358.86 o 
   5   5   7     5892.85     5084.92    115.48 o 
   7   5   7      335.32      341.65     34.76 o 
   9   5   7     5604.49     5289.34     98.84 o 
  11   5   7      314.34      333.15     42.27 o 
  13   5   7    13098.54    12915.32    262.72 o 
  15   5   7      118.15      145.12     37.86 o 
  17   5   7     3085.58     3021.46    106.37 o 
  19   5   7     3451.35     3796.97    108.57 o 
  21   5   7      325.76      358.21     37.56 o 
  23   5   7     5319.20     4890.34    197.41 o 
 -24   6   7      114.95      126.60     36.38 o 
 -22   6   7     6633.16     6876.35    173.77 o 
 -20   6   7     1101.99     1026.59     70.28 o 
 -18   6   7     9115.49     8684.00    172.71 o 
 -16   6   7      267.00      253.10     31.34 o 
 -14   6   7     8558.19     8474.57    149.04 o 
 -12   6   7     6401.51     6286.88    119.07 o 
 -10   6   7      546.99      646.53     39.33 o 
  -8   6   7     4302.75     4117.01     74.04 o 
  -6   6   7      927.65      911.70     35.00 o 
  -4   6   7     1309.78     1182.56     41.07 o 
  -2   6   7      216.99      369.44     26.75 o 
   0   6   7    11145.00    10906.03    155.91 o 
   2   6   7     2022.22     1787.00     51.17 o 
   4   6   7     3336.03     3038.40     65.68 o 
   6   6   7     1119.98      983.67     48.50 o 
   8   6   7      286.92      391.58     35.03 o 
  10   6   7     1263.86     1227.62     54.67 o 
  12   6   7     2835.79     2702.49     80.05 o 
  14   6   7    13386.35    12502.79    208.36 o 
  16   6   7      860.71      778.76     51.30 o 
  18   6   7    11170.58    11401.30    206.73 o 
  20   6   7     4348.44     4214.76    197.30 o 
  22   6   7     2927.85     2790.63    139.08 o 
 -23   7   7     3325.68     3571.29    179.46 o 
 -21   7   7     1772.59     1790.69    166.00 o 
 -19   7   7     8569.27     8843.21    218.48 o 
 -17   7   7    40048.96    38476.65    668.30 o 
 -15   7   7       99.40      105.25     31.34 o 
 -13   7   7    22203.13    21359.14    375.78 o 
 -11   7   7       55.21       41.24     26.68 o 
  -9   7   7    23565.96    23102.38    363.61 o 
  -7   7   7      946.64      943.82     48.53 o 
  -5   7   7    19746.56    18210.73    267.01 o 
  -3   7   7       53.17       77.67     24.42 o 
  -1   7   7    14450.21    13990.70    213.67 o 
   1   7   7     4809.32     4977.64     96.66 o 
   3   7   7     1296.04     1057.10     50.44 o 
   5   7   7      569.74      691.43     51.14 o 
   7   7   7     4952.12     4580.63    135.63 o 
   9   7   7     8728.72     9083.87    186.20 o 
  11   7   7     1145.95      923.69     70.65 o 
  13   7   7    14176.21    13070.60    381.70 o 
  15   7   7      789.35      764.41     63.82 o 
  17   7   7     7858.59     8158.26    176.64 o 
  19   7   7       70.46       69.41     32.31 o 
 -20   8   7     3905.96     4141.77    139.02 o 
 -18   8   7    28867.70    28714.70    500.55 o 
 -16   8   7        1.17       18.46     31.47 o 
 -14   8   7    30373.12    30789.31    500.59 o 
 -12   8   7      313.74      328.13     37.41 o 
 -10   8   7    41088.62    41740.09    693.49 o 
  -8   8   7     9012.82     8982.68    158.29 o 
  -6   8   7    25696.08    24690.98    350.75 o 
  -4   8   7    26482.48    24890.13    352.69 o 
  -2   8   7    16709.27    15830.56    240.51 o 
   0   8   7    65064.44    63060.01    816.34 o 
   2   8   7       31.76       20.59     29.35 o 
   4   8   7    40942.86    40241.54    628.32 o 
   6   8   7     3623.41     3867.34    129.74 o 
   8   8   7    32686.28    33740.50    616.37 o 
  10   8   7    17150.78    17116.20    418.77 o 
  12   8   7    22602.21    22079.65    603.44 o 
  14   8   7    21367.46    20695.40    430.44 o 
  16   8   7     4240.08     4454.59    115.19 o 
  18   8   7    22847.64    22275.71    879.36 o 
 -19   9   7     1280.46     1408.78    107.68 o 
 -17   9   7      236.20      247.87     39.02 o 
 -15   9   7     2021.03     2123.95     86.41 o 
 -13   9   7      363.64      406.75     47.23 o 
 -11   9   7     1027.56     1387.13    105.06 o 
  -9   9   7     2060.37     2247.28     94.52 o 
  -7   9   7      579.93      583.61     46.04 o 
  -5   9   7     6996.32     7111.32    136.60 o 
  -3   9   7       15.47       25.64     27.90 o 
  -1   9   7     2336.06     2435.28     81.15 o 
   1   9   7     7585.29     7030.61    174.85 o 
   3   9   7     2258.82     2512.70    109.33 o 
   5   9   7     8736.58     8711.06    293.47 o 
   7   9   7      461.20      464.44     62.35 o 
   9   9   7     1342.01     1382.98     91.15 o 
  11   9   7      975.73      876.31     82.57 o 
  13   9   7     1974.85     1724.91     94.20 o 
  15   9   7     2705.05     2929.72    192.92 o 
 -16  10   7      513.56      722.33    107.68 o 
 -14  10   7    11831.22    11928.32    280.57 o 
 -12  10   7     1924.74     2098.41    115.88 o 
 -10  10   7     8024.82     8237.95    178.63 o 
  -8  10   7    13101.55    13152.81    255.11 o 
  -6  10   7     5146.38     4958.23    145.80 o 
  -4  10   7     6281.37     6631.11    139.11 o 
  -2  10   7     1869.69     1701.95     99.90 o 
   0  10   7     5408.96     5734.37    132.09 o 
   2  10   7        0.23       -9.99     45.55 o 
   4  10   7    10554.93    10676.61    263.81 o 
   6  10   7      450.08      540.82     57.30 o 
   8  10   7     8287.67     8077.37    198.81 o 
  10  10   7     5434.70     4927.82    596.71 o 
  -9  11   7      483.80      421.74     89.73 o 
  -7  11   7      500.84      495.63     64.98 o 
  -5  11   7      101.39       88.13    134.60 o 
  -3  11   7       23.18       61.81     56.05 o 
  -1  11   7      170.85      175.55     60.35 o 
   1  11   7       49.02       55.12     53.84 o 
   3  11   7      224.42      161.52     80.76 o 
 -28   0   8    43759.91    44708.46   1444.67 o 
 -26   0   8    15090.77    15269.61    382.89 o 
 -24   0   8    11549.17    12082.52    331.24 o 
 -22   0   8    29659.59    29010.37    814.31 o 
 -20   0   8      724.20      779.47     65.59 o 
 -18   0   8    13965.24    12633.96    282.81 o 
 -16   0   8     3639.76     3647.93    123.04 o 
 -14   0   8    15336.21    15785.83    535.64 o 
 -12   0   8    13090.23    13162.87    317.03 o 
 -10   0   8    80800.94    87059.65   1583.41 o 
  -8   0   8    17000.87    16800.88    333.53 o 
  -6   0   8     1109.98     1846.56     88.38 o 
  -4   0   8     7458.51     9487.44    201.31 o 
  -2   0   8     1645.14     1571.16     42.46 o 
   0   0   8    62241.79    63766.35    991.21 o 
   2   0   8       25.15       82.91     16.10 o 
   4   0   8   121737.12   126615.49   1907.86 o 
   6   0   8    15360.62    15887.08    300.89 o 
   8   0   8    20841.85    20579.99    439.33 o 
  10   0   8    23683.97    22492.22    484.12 o 
  12   0   8      248.70      273.04     33.61 o 
  14   0   8      986.76     1147.10     83.01 o 
  16   0   8     1037.47     1016.12     84.03 o 
  18   0   8      448.17      672.70     74.50 o 
  20   0   8    15426.45    15175.29    605.68 o 
  22   0   8     8218.72     7861.37    228.35 o 
  24   0   8     4038.98     3936.22    266.95 o 
 -27   1   8      647.97      655.34     49.20 o 
 -25   1   8     1569.54     1498.34     71.62 o 
 -23   1   8        9.07       72.84     32.72 o 
 -21   1   8    15950.73    15671.32    260.07 o 
 -19   1   8     5164.01     4963.07    116.29 o 
 -17   1   8    17848.68    17066.55    224.63 o 
 -15   1   8    10870.94    10031.92    188.23 o 
 -13   1   8     2117.03     2185.15     68.48 o 
 -11   1   8    17970.06    17979.63    362.16 o 
  -9   1   8       25.65      140.71     14.63 o 
  -7   1   8     2555.00     2328.52     45.50 o 
  -5   1   8    11214.78    14146.47    184.63 o 
  -3   1   8       66.08       84.29      9.64 o 
  -1   1   8     1302.36     1410.31     28.69 o 
   1   1   8     2131.67     2500.78     39.83 o 
   3   1   8      548.34      589.35     19.17 o 
   5   1   8     2834.25     2778.08     53.09 o 
   7   1   8      494.10      586.34     33.77 o 
   9   1   8       48.68      124.18     22.40 o 
  11   1   8    11277.50    10590.44    157.84 o 
  13   1   8     2505.27     2436.24     57.73 o 
  15   1   8    17979.23    17852.60    280.01 o 
  17   1   8      191.03      145.52     34.29 o 
  19   1   8      920.69     1043.54     62.62 o 
  21   1   8      620.89      635.65     63.69 o 
  23   1   8    13226.01    13182.90    280.96 o 
  25   1   8      324.45      403.24     47.27 o 
 -26   2   8     8567.11     8575.29    176.36 o 
 -24   2   8     2905.83     2886.39     87.84 o 
 -22   2   8    18506.13    18305.72    292.90 o 
 -20   2   8     7154.68     6916.93    164.69 o 
 -18   2   8    53780.86    50881.57    927.99 o 
 -16   2   8      887.91      850.92     52.75 o 
 -14   2   8    66130.45    61754.14   1054.97 o 
 -12   2   8     5266.32     4727.00    112.86 o 
 -10   2   8    81383.32    79425.66   1047.18 o 
  -8   2   8    40549.29    39444.80    484.60 o 
  -6   2   8    34535.88    34617.87    426.41 o 
  -4   2   8   102107.32   100650.16   1184.67 o 
  -2   2   8     2942.52     2741.63     45.01 o 
   0   2   8    59362.73    57280.50    604.68 o 
   2   2   8     9921.86    10777.65    147.84 o 
   4   2   8    42719.71    41511.38    448.74 o 
   6   2   8     7715.51     8348.66    124.89 o 
   8   2   8    77954.41    80002.77   1088.38 o 
  10   2   8     9020.80     9261.01    141.83 o 
  12   2   8    60940.96    57376.63    655.63 o 
  14   2   8    55669.40    54004.86    829.19 o 
  16   2   8    30102.20    30425.33    496.02 o 
  18   2   8    42885.85    42571.17    664.29 o 
  20   2   8    13857.58    14117.15    256.51 o 
  22   2   8    48873.12    48298.84    730.93 o 
  24   2   8     2087.40     2095.81     77.71 o 
 -27   3   8     7605.68     7389.96    253.49 o 
 -25   3   8       19.31       30.41     30.22 o 
 -23   3   8     3264.16     3414.15    107.50 o 
 -21   3   8     2325.75     2353.96     95.81 o 
 -19   3   8     1623.90     1846.45     93.18 o 
 -17   3   8    14388.78    14260.76    320.77 o 
 -15   3   8      840.03      731.10     50.53 o 
 -13   3   8    12467.47    12259.95    208.96 o 
 -11   3   8      672.33      881.09     44.79 o 
  -9   3   8     6862.87     7081.72    134.72 o 
  -7   3   8    10396.59    11072.40    179.81 o 
  -5   3   8    22198.68    23209.85    295.03 o 
  -3   3   8     1447.31     1570.13     34.26 o 
  -1   3   8    57847.31    60419.14    658.59 o 
   1   3   8     6519.16     6814.20     92.31 o 
   3   3   8    25531.19    24847.01    281.48 o 
   5   3   8    14763.83    13573.67    172.38 o 
   7   3   8    11501.29    11886.92    203.59 o 
   9   3   8    31593.87    30156.56    406.75 o 
  11   3   8      363.81      432.76     32.52 o 
  13   3   8    20156.50    18925.98    310.23 o 
  15   3   8     5176.86     4927.27    119.64 o 
  17   3   8      244.70      266.24     44.04 o 
  19   3   8      634.16      615.64     52.13 o 
  21   3   8      529.75      588.57     83.13 o 
  23   3   8      821.84      834.94     77.84 o 
 -26   4   8     2454.90     2589.31     85.40 o 
 -24   4   8     6151.52     6420.94    163.64 o 
 -22   4   8     9183.56     9204.59    224.08 o 
 -20   4   8      621.03      736.81     71.95 o 
 -18   4   8    13450.34    14102.89    400.40 o 
 -16   4   8       44.95      112.44     35.60 o 
 -14   4   8    15503.74    14591.44    269.34 o 
 -12   4   8      298.13      376.25     30.15 o 
 -10   4   8    19471.61    18632.34    259.83 o 
  -8   4   8      795.91      859.90     43.14 o 
  -6   4   8    13601.09    13329.64    196.87 o 
  -4   4   8    12094.70    12279.19    170.65 o 
  -2   4   8    56256.95    57534.52    745.05 o 
   0   4   8    33835.19    33252.93    482.43 o 
   2   4   8     9332.71     9729.20    158.21 o 
   4   4   8    66331.66    64664.57    882.16 o 
   6   4   8    19527.36    19558.80    259.30 o 
   8   4   8    36938.53    34654.56    689.92 o 
  10   4   8    29865.13    27942.54    337.92 o 
  12   4   8     2325.96     2392.45     91.87 o 
  14   4   8    33680.82    32358.33    553.58 o 
  16   4   8      802.45      845.58     74.43 o 
  18   4   8    22764.84    23166.71    390.15 o 
  20   4   8      256.30      211.92     44.34 o 
  22   4   8     7270.58     7233.50    143.49 o 
 -25   5   8       88.73      105.43     38.14 o 
 -23   5   8     2104.13     2320.54     94.68 o 
 -21   5   8       52.25       56.26     39.49 o 
 -19   5   8     3957.60     4194.43    126.96 o 
 -17   5   8    20365.88    19873.74    365.88 o 
 -15   5   8     4797.43     4428.13    114.70 o 
 -13   5   8    46853.53    44318.11    608.80 o 
 -11   5   8      371.77      474.47     30.39 o 
  -9   5   8    16741.83    15215.71    201.40 o 
  -7   5   8     3231.64     2833.80     61.97 o 
  -5   5   8    13406.44    12367.07    175.88 o 
  -3   5   8    17289.39    15675.27    249.08 o 
  -1   5   8     4465.85     4796.15    105.63 o 
   1   5   8     5778.03     5302.65    103.55 o 
   3   5   8     3719.46     3567.23     73.96 o 
   5   5   8     2542.15     2537.99     64.95 o 
   7   5   8     3012.18     3262.10     87.00 o 
   9   5   8      178.34      178.65     32.99 o 
  11   5   8     7247.78     6696.10    182.60 o 
  13   5   8     5404.45     4969.35    121.91 o 
  15   5   8      221.40      252.35     37.79 o 
  17   5   8     6789.67     7083.63    168.43 o 
  19   5   8     1956.12     2142.85     80.45 o 
  21   5   8     4778.67     4694.34    106.54 o 
 -24   6   8     2960.97     2983.55    161.52 o 
 -22   6   8    14886.25    15015.15    277.81 o 
 -20   6   8      583.75      636.23     55.01 o 
 -18   6   8    13995.71    14103.84    273.39 o 
 -16   6   8      120.42      205.24     35.93 o 
 -14   6   8     9150.45     9039.32    156.05 o 
 -12   6   8     2423.00     2251.07     66.46 o 
 -10   6   8    17883.75    17281.65    273.20 o 
  -8   6   8    30873.32    30117.72    390.98 o 
  -6   6   8     1966.41     1924.32     48.31 o 
  -4   6   8    26529.00    24704.50    290.96 o 
  -2   6   8    10732.65    10401.17    150.31 o 
   0   6   8    13388.45    13001.80    178.92 o 
   2   6   8    11013.83    10571.48    165.01 o 
   4   6   8      427.58      504.54     34.30 o 
   6   6   8      181.62      220.56     35.12 o 
   8   6   8     3543.61     3642.40    109.90 o 
  10   6   8     2302.45     2301.86     92.21 o 
  12   6   8      143.79      146.59     39.49 o 
  14   6   8     1470.08     1361.55     81.74 o 
  16   6   8     4984.77     4842.26    145.06 o 
  18   6   8     7269.91     7112.16    158.39 o 
  20   6   8       48.88       90.58     32.58 o 
 -21   7   8     2436.64     2554.45     93.67 o 
 -19   7   8     8162.90     8659.05    211.23 o 
 -17   7   8     7331.19     7659.68    221.14 o 
 -15   7   8     1068.51     1168.72     66.21 o 
 -13   7   8      576.11      635.71     54.50 o 
 -11   7   8     8201.07     8088.69    216.76 o 
  -9   7   8     4334.40     4521.44    109.42 o 
  -7   7   8     1067.44      987.71     51.81 o 
  -5   7   8    17063.93    16544.30    248.35 o 
  -3   7   8      658.36      671.86     40.81 o 
  -1   7   8    36454.61    34769.84    469.41 o 
   1   7   8     5632.54     5248.64    101.43 o 
   3   7   8    15494.82    14727.32    249.77 o 
   5   7   8    16440.33    15934.52    283.84 o 
   7   7   8     7813.58     7374.48    160.63 o 
   9   7   8    53676.33    52846.91    769.29 o 
  11   7   8     2680.31     2663.10     92.98 o 
  13   7   8    17861.82    16985.48    645.16 o 
  15   7   8     2719.37     2687.75    183.18 o 
  17   7   8      780.00      849.75     70.43 o 
  19   7   8     2153.84     2027.92    125.62 o 
 -20   8   8      830.25      754.62     67.71 o 
 -18   8   8    11906.92    11994.55    236.27 o 
 -16   8   8      189.44      228.73     39.57 o 
 -14   8   8     2725.22     3014.00    100.44 o 
 -12   8   8     3447.88     3626.70     99.17 o 
 -10   8   8       73.29      142.10     32.36 o 
  -8   8   8      412.56      398.56     37.58 o 
  -6   8   8     2855.08     2802.36     79.16 o 
  -4   8   8     7667.96     7060.29    133.41 o 
  -2   8   8     8954.00     8264.40    147.52 o 
   0   8   8    27830.69    26222.12    368.11 o 
   2   8   8      116.66      159.86     39.76 o 
   4   8   8    10626.44    11155.33    216.77 o 
   6   8   8     3422.36     3240.42    121.04 o 
   8   8   8     9342.04     9840.29    233.62 o 
  10   8   8    15151.52    14737.37    446.48 o 
  12   8   8     2696.75     2784.89    129.36 o 
  14   8   8    20791.81    20837.15    427.27 o 
  16   8   8      267.42      369.57     45.41 o 
 -17   9   8     5870.25     6119.88    162.34 o 
 -15   9   8     7971.91     7784.83    200.17 o 
 -13   9   8    23601.37    23543.40    527.32 o 
 -11   9   8     1075.43     1458.13     82.25 o 
  -9   9   8    43507.28    44135.98    928.32 o 
  -7   9   8     4601.15     4509.63    117.84 o 
  -5   9   8    35415.95    34472.48    471.32 o 
  -3   9   8     7750.71     7677.89    142.69 o 
  -1   9   8    39002.71    36979.40    534.07 o 
   1   9   8    12741.93    12882.49    260.87 o 
   3   9   8    12986.51    13445.83    292.50 o 
   5   9   8     9112.51     9138.51    383.37 o 
   7   9   8     8546.58     8545.22    209.42 o 
   9   9   8    12503.12    12653.23    273.83 o 
  11   9   8      522.14      461.54     61.27 o 
  13   9   8    21599.52    21656.57    879.36 o 
 -14  10   8      871.80      852.44    125.62 o 
 -12  10   8      680.04      898.36     72.58 o 
 -10  10   8     4291.33     4378.27    119.70 o 
  -8  10   8      866.35     1060.23     73.18 o 
  -6  10   8     1586.71     1534.93     74.15 o 
  -4  10   8       39.22       71.81     35.02 o 
  -2  10   8      630.06      989.55    141.18 o 
   0  10   8       56.42       76.61     52.38 o 
   2  10   8      266.34      256.03     74.09 o 
   4  10   8      949.10      927.08     80.99 o 
   6  10   8      551.01      652.87     66.70 o 
   8  10   8       46.92       65.47     44.56 o 
  10  10   8     1829.24     2315.06    192.92 o 
  -9  11   8     4206.38     3948.16    192.92 o 
  -7  11   8       23.35       76.27     67.30 o 
  -5  11   8     3834.29     3710.38    183.95 o 
  -3  11   8     1389.93     1803.59    161.52 o 
  -1  11   8     6110.64     6792.63    314.06 o 
 -27   1   9    23834.09    23569.17    541.13 o 
 -25   1   9       79.47       38.73     29.27 o 
 -23   1   9    24945.18    24996.16    415.90 o 
 -21   1   9     6484.47     6371.16    175.49 o 
 -19   1   9     7176.31     6766.25    181.07 o 
 -17   1   9    31625.05    29909.43    565.41 o 
 -15   1   9    21516.56    20254.65    309.69 o 
 -13   1   9    58200.30    54852.28    766.50 o 
 -11   1   9    10993.94    10498.56    170.31 o 
  -9   1   9   105981.86   105702.36   1326.32 o 
  -7   1   9    12543.86    13172.65    198.60 o 
  -5   1   9    30877.26    29571.76    362.54 o 
  -3   1   9     1088.36     1030.20     25.86 o 
  -1   1   9    41524.30    40181.14    447.22 o 
   1   1   9    35932.57    36674.90    376.55 o 
   3   1   9    12839.21    12558.09    142.61 o 
   5   1   9    38190.14    37830.25    429.73 o 
   7   1   9      920.62     1027.69     38.32 o 
   9   1   9    51437.98    51244.58    720.13 o 
  11   1   9     4310.66     4370.20     81.18 o 
  13   1   9     9176.74     8380.93    120.04 o 
  15   1   9      547.92      604.38     65.41 o 
  17   1   9    27149.68    26362.09    433.87 o 
  19   1   9    17418.27    17740.55    360.87 o 
  21   1   9     4265.99     4258.43    128.63 o 
  23   1   9     8847.92     8363.80    185.55 o 
 -26   2   9      734.28      724.56     58.67 o 
 -24   2   9     2873.53     2808.65    106.14 o 
 -22   2   9     1500.76     1754.27     95.77 o 
 -20   2   9       10.63       86.46     39.34 o 
 -18   2   9      336.60      262.19     46.63 o 
 -16   2   9       58.14       56.34     37.77 o 
 -14   2   9       72.55      120.22     28.09 o 
 -12   2   9     4388.65     3749.31     89.18 o 
 -10   2   9     6268.02     6331.32    124.89 o 
  -8   2   9      270.63      190.44     17.80 o 
  -6   2   9     9027.97     9794.43    139.00 o 
  -4   2   9     3945.65     4394.53     68.28 o 
  -2   2   9     7070.87     7332.07     98.36 o 
   0   2   9       31.73       23.61     10.95 o 
   2   2   9      181.90      303.96     19.22 o 
   4   2   9     7660.34     7767.37    108.16 o 
   6   2   9     2872.83     2929.31     61.33 o 
   8   2   9    21586.50    22697.02    344.07 o 
  10   2   9      150.04      138.71     21.65 o 
  12   2   9       55.85       61.81     20.86 o 
  14   2   9       45.19       57.51     29.68 o 
  16   2   9     2029.92     2013.14     79.42 o 
  18   2   9     7753.33     8025.82    170.69 o 
  20   2   9        4.95       27.46     31.80 o 
  22   2   9      981.16     1064.08     71.03 o 
 -27   3   9    11156.90    10153.06    358.92 o 
 -25   3   9     1471.26     1624.19     77.62 o 
 -23   3   9    16303.67    16740.07    345.67 o 
 -21   3   9       78.44       59.79     45.58 o 
 -19   3   9     6756.94     6995.91    195.06 o 
 -17   3   9     4288.18     4095.62    141.40 o 
 -15   3   9      377.56      399.34     59.78 o 
 -13   3   9    25353.80    24087.92    363.96 o 
 -11   3   9      947.90     1053.34     62.62 o 
  -9   3   9    64558.83    62871.06    891.54 o 
  -7   3   9     2719.19     2649.94     70.03 o 
  -5   3   9    69928.93    70028.63    797.80 o 
  -3   3   9     2729.27     2983.24     49.92 o 
  -1   3   9    86073.20    87438.02    945.33 o 
   1   3   9    39001.11    38277.96    443.11 o 
   3   3   9    71133.91    71115.50    804.70 o 
   5   3   9    18639.21    17480.64    270.85 o 
   7   3   9    20869.96    20187.54    300.27 o 
   9   3   9    73039.68    71011.14    859.74 o 
  11   3   9     4198.42     3904.90     85.54 o 
  13   3   9    64998.45    61462.18    982.65 o 
  15   3   9      246.35      400.28     46.64 o 
  17   3   9    17128.81    18227.01    322.18 o 
  19   3   9     9510.29     9691.66    193.26 o 
  21   3   9    17865.98    17528.56    294.22 o 
  23   3   9    22883.61    21609.90    502.49 o 
 -26   4   9    15434.83    14777.20    355.62 o 
 -24   4   9     1845.29     1902.24     85.40 o 
 -22   4   9    18284.70    18534.03    379.22 o 
 -20   4   9     1024.21     1025.24     84.96 o 
 -18   4   9    11744.98    11621.30    296.89 o 
 -16   4   9     9291.98     9140.21    207.75 o 
 -14   4   9    10383.10     9434.44    276.52 o 
 -12   4   9    30719.23    27894.00    363.22 o 
 -10   4   9    17339.42    16325.71    225.33 o 
  -8   4   9    34181.27    31978.77    397.69 o 
  -6   4   9     2298.95     2167.50     52.01 o 
  -4   4   9    17301.72    16487.37    224.38 o 
  -2   4   9     1794.33     1843.62     45.39 o 
   0   4   9    40232.03    39301.20    569.37 o 
   2   4   9    13413.02    13641.85    213.28 o 
   4   4   9     9646.99     8337.52    123.27 o 
   6   4   9     6694.96     6816.93    118.54 o 
   8   4   9     5156.48     4816.94    123.34 o 
  10   4   9    24601.23    24184.28    356.27 o 
  12   4   9     8407.62     8238.21    189.63 o 
  14   4   9    27050.70    25767.32    493.45 o 
  16   4   9     3858.73     4192.01    139.88 o 
  18   4   9    11877.43    12298.34    290.64 o 
  20   4   9      480.02      645.37     55.89 o 
  22   4   9     2335.76     2454.34    113.20 o 
 -25   5   9     1053.21     1063.31     98.70 o 
 -23   5   9     8073.92     8344.63    248.43 o 
 -21   5   9     2948.15     3139.89    191.24 o 
 -19   5   9    17303.97    17543.56    374.23 o 
 -17   5   9     7656.47     7738.94    251.36 o 
 -15   5   9    34290.25    32506.56    464.42 o 
 -13   5   9     6303.23     6059.60    129.46 o 
 -11   5   9    10340.50     9673.83    145.26 o 
  -9   5   9     8292.76     7816.69    121.25 o 
  -7   5   9      658.91      751.92     34.63 o 
  -5   5   9     7911.98     7482.11    121.10 o 
  -3   5   9       38.82       80.24     16.98 o 
  -1   5   9     9647.19     9164.85    135.91 o 
   1   5   9     2847.44     2842.87     61.85 o 
   3   5   9     8833.96     8547.79    166.52 o 
   5   5   9      966.94     1122.84     41.86 o 
   7   5   9     1489.30     1576.70     59.79 o 
   9   5   9     8082.65     7902.72    180.30 o 
  11   5   9       70.07      107.35     35.71 o 
  13   5   9     5762.30     5565.74    151.62 o 
  15   5   9       77.64       75.52     39.91 o 
  17   5   9     5479.30     5501.30    143.38 o 
  19   5   9     2756.57     2677.63     98.36 o 
  21   5   9     1800.95     1680.43     97.87 o 
 -22   6   9     5185.80     5541.66    142.87 o 
 -20   6   9     4937.56     5042.89    127.97 o 
 -18   6   9    11881.19    12055.14    241.64 o 
 -16   6   9      109.36      143.41     35.42 o 
 -14   6   9     4568.19     4527.25    100.37 o 
 -12   6   9       36.94       58.33     22.50 o 
 -10   6   9    10261.06    10104.99    197.63 o 
  -8   6   9      832.05      964.12     42.88 o 
  -6   6   9    13263.55    12512.43    296.30 o 
  -4   6   9    10189.20     9902.24    152.86 o 
  -2   6   9      139.25      102.92     18.95 o 
   0   6   9    20963.26    20143.51    260.39 o 
   2   6   9     1939.91     1742.94     54.52 o 
   4   6   9     8544.24     8858.58    161.19 o 
   6   6   9      934.11     1241.77     89.14 o 
   8   6   9    11998.33    12334.88    295.04 o 
  10   6   9     4933.38     4697.64    134.39 o 
  12   6   9      795.14      775.20     71.88 o 
  14   6   9     1376.99     1390.81     84.22 o 
  16   6   9      170.81      194.11     42.34 o 
  18   6   9      200.28      246.39     36.31 o 
  20   6   9       15.60        0.00     40.38 o 
 -21   7   9     7412.83     7195.60    231.06 o 
 -19   7   9     4701.95     4729.72    142.97 o 
 -17   7   9    12836.31    12819.81    273.85 o 
 -15   7   9     2033.40     1965.58     75.12 o 
 -13   7   9    20438.24    19958.68    316.74 o 
 -11   7   9     3422.65     3470.51    112.70 o 
  -9   7   9    24303.06    23840.92    424.64 o 
  -7   7   9     2582.96     2526.96     72.88 o 
  -5   7   9    37658.40    35256.10    455.10 o 
  -3   7   9     7008.50     6527.42    113.36 o 
  -1   7   9    21383.99    20074.40    267.29 o 
   1   7   9    22883.93    21377.14    288.16 o 
   3   7   9     3866.09     3595.61     91.94 o 
   5   7   9    10570.10    10734.06    206.12 o 
   7   7   9       40.75       -1.81     47.92 o 
   9   7   9     6852.76     6959.13    172.01 o 
  11   7   9     1213.07     1193.48     82.48 o 
  13   7   9     7025.54     6715.32    317.31 o 
  15   7   9     4419.69     4444.12    123.68 o 
  17   7   9     5248.40     5373.94    145.04 o 
 -18   8   9    11330.74    11406.40    301.01 o 
 -16   8   9      698.47      616.43     58.68 o 
 -14   8   9    19401.76    19029.34    546.72 o 
 -12   8   9     4024.46     3993.69    119.89 o 
 -10   8   9    10808.90    10578.99    182.62 o 
  -8   8   9     5754.96     5725.79    120.90 o 
  -6   8   9    14180.06    13547.48    216.70 o 
  -4   8   9     4139.79     4228.92    100.08 o 
  -2   8   9     9408.46     8944.28    157.66 o 
   0   8   9    29201.17    27383.79    382.51 o 
   2   8   9       61.61       28.70     31.44 o 
   4   8   9    23924.94    23854.08    730.05 o 
   6   8   9       17.89       62.30     69.92 o 
   8   8   9    25033.11    26642.20    586.16 o 
  10   8   9    10668.76    11106.45    356.64 o 
  12   8   9    24619.94    24204.28    643.18 o 
  14   8   9    25817.77    25389.98    500.89 o 
  16   8   9    17157.29    16761.74    681.96 o 
 -17   9   9       19.90       89.73     62.81 o 
 -15   9   9     1717.11     1866.28     87.17 o 
 -13   9   9      862.01      908.02     69.11 o 
 -11   9   9     2971.79     3104.11    176.26 o 
  -9   9   9      219.07      376.48     47.38 o 
  -7   9   9     1382.69     1601.60     81.88 o 
  -5   9   9     2432.50     2508.15     91.59 o 
  -3   9   9      114.23      152.55     39.28 o 
  -1   9   9       72.15      125.56     39.07 o 
   1   9   9      949.70      995.05     74.19 o 
   3   9   9     3222.45     3074.17    134.46 o 
   5   9   9      594.77      532.58     62.10 o 
   7   9   9     5002.01     4879.04    240.56 o 
   9   9   9     2595.61     2810.47    260.22 o 
  11   9   9     3252.03     3169.51    150.70 o 
  13   9   9     1287.57     1435.70    139.08 o 
 -14  10   9    12570.62    12023.95    426.22 o 
 -12  10   9       64.42      134.60     57.10 o 
 -10  10   9     7423.74     7876.58    232.67 o 
  -8  10   9     6768.89     6515.07    145.90 o 
  -6  10   9     5477.77     5888.48    187.94 o 
  -4  10   9    20716.35    19541.28    352.15 o 
  -2  10   9     1962.10     2007.33     86.77 o 
   0  10   9    14159.09    14941.01    283.37 o 
   2  10   9     1008.36      883.11     86.89 o 
   4  10   9    10135.98     9938.57    282.15 o 
   6  10   9     2623.78     2500.63    112.24 o 
   8  10   9     5562.30     5671.00    340.98 o 
 -26   0  10     2916.21     2902.80    161.52 o 
 -24   0  10    27785.06    28040.93    892.82 o 
 -22   0  10    24386.83    24761.26    821.04 o 
 -20   0  10    48114.40    47046.55   1024.65 o 
 -18   0  10    23573.24    22335.63    542.46 o 
 -16   0  10    26524.22    24796.19    443.00 o 
 -14   0  10    70644.33    63378.72   1000.78 o 
 -12   0  10    15970.00    15631.55    363.17 o 
 -10   0  10    48900.26    44225.62    927.24 o 
  -8   0  10    15888.74    14601.01    288.31 o 
  -6   0  10    80868.49    79112.22   1397.91 o 
  -4   0  10    99804.98   101246.75   1646.07 o 
  -2   0  10      606.38      439.69     30.98 o 
   0   0  10    65293.48    64171.57    943.14 o 
   2   0  10    43467.81    46738.49    649.97 o 
   4   0  10    27965.62    29200.27    449.00 o 
   6   0  10     6230.59     5898.95    140.62 o 
   8   0  10    16755.93    17167.31    387.50 o 
  10   0  10      308.74      459.41    101.94 o 
  12   0  10     8534.21     7828.07    163.01 o 
  14   0  10     3036.78     3126.76    201.89 o 
  16   0  10    20567.81    19963.85    486.97 o 
  18   0  10     6954.27     6766.90    215.73 o 
  20   0  10     1257.50     1160.63     91.84 o 
  22   0  10      710.87      832.31     72.97 o 
 -27   1  10      920.30      785.15     98.70 o 
 -25   1  10     2859.23     2780.94     96.61 o 
 -23   1  10     2159.83     2133.87    163.26 o 
 -21   1  10        0.88       91.53     42.26 o 
 -19   1  10     2305.32     2243.17    102.33 o 
 -17   1  10      768.81      727.32     65.59 o 
 -15   1  10     1001.24      952.39     45.88 o 
 -13   1  10     6538.34     6182.66    116.69 o 
 -11   1  10       24.60       53.47     14.66 o 
  -9   1  10    38807.02    40005.90    588.44 o 
  -7   1  10    48320.13    50154.68    683.60 o 
  -5   1  10      128.27      259.95     20.14 o 
  -3   1  10    30314.90    31213.86    355.21 o 
  -1   1  10      544.00      457.80     22.41 o 
   1   1  10    26587.62    26946.07    298.45 o 
   3   1  10     5998.03     5826.63     81.80 o 
   5   1  10    11116.52    11852.62    160.14 o 
   7   1  10    26236.05    26908.70    398.83 o 
   9   1  10     1701.65     1747.51     52.87 o 
  11   1  10      801.04      739.62     35.85 o 
  13   1  10     1827.33     1798.59     85.48 o 
  15   1  10     2362.35     2405.58     85.11 o 
  17   1  10       56.70       63.78     31.41 o 
  19   1  10      782.98      919.15     73.18 o 
  21   1  10      431.97      582.90     53.02 o 
  23   1  10     7008.26     6499.38    151.09 o 
 -26   2  10    12791.76    12135.75    294.99 o 
 -24   2  10     4323.33     4062.47    289.38 o 
 -22   2  10    37678.84    37896.85    842.25 o 
 -20   2  10      580.67      582.82     79.12 o 
 -18   2  10    11395.73    11341.31    328.25 o 
 -16   2  10     3636.22     3327.75    181.71 o 
 -14   2  10    20547.37    20182.50    315.42 o 
 -12   2  10    24811.07    23073.77    452.20 o 
 -10   2  10    21379.07    21534.18    278.07 o 
  -8   2  10     9135.37     8564.16    143.62 o 
  -6   2  10     6432.09     6305.46     96.89 o 
  -4   2  10    10762.53     9812.57    138.86 o 
  -2   2  10    11762.32    11849.56    157.15 o 
   0   2  10    46409.31    44702.23    517.93 o 
   2   2  10    10356.62    10602.05    140.59 o 
   4   2  10   138152.11   138126.80   1586.61 o 
   6   2  10     3132.74     3290.68     69.00 o 
   8   2  10    69981.64    67109.74    779.78 o 
  10   2  10    47479.85    44459.40    505.12 o 
  12   2  10     9766.88     9190.91    201.57 o 
  14   2  10    61836.34    59557.24   1286.09 o 
  16   2  10     6110.39     6524.51    175.87 o 
  18   2  10    44900.36    45188.89    697.37 o 
  20   2  10       93.39      111.61     74.95 o 
  22   2  10    25324.59    23810.97    436.80 o 
 -25   3  10      103.13       51.53     40.73 o 
 -23   3  10     1616.60     1603.90     89.62 o 
 -21   3  10       11.84        6.52     44.85 o 
 -19   3  10      320.60      317.05     69.58 o 
 -17   3  10      824.35      759.53     85.66 o 
 -15   3  10     2336.33     2146.77     99.73 o 
 -13   3  10     9558.17     9255.56    172.90 o 
 -11   3  10      969.40      950.10     45.50 o 
  -9   3  10    22594.52    21471.79    269.43 o 
  -7   3  10      198.86      209.38     22.58 o 
  -5   3  10    24941.71    24616.33    299.02 o 
  -3   3  10    23806.35    24118.25    280.25 o 
  -1   3  10     2282.60     2309.56     52.42 o 
   1   3  10    14776.03    14347.75    192.11 o 
   3   3  10       41.81       50.18     13.49 o 
   5   3  10     2520.31     2511.47     59.96 o 
   7   3  10      954.50     1038.27     67.56 o 
   9   3  10     1192.33     1215.37     50.19 o 
  11   3  10     1751.12     1851.10     82.06 o 
  13   3  10     2345.76     2281.73     91.70 o 
  15   3  10     1874.61     1988.75     87.15 o 
  17   3  10     6883.00     7588.97    194.81 o 
  19   3  10      386.59      454.20     45.24 o 
  21   3  10    11387.69    11215.70    200.03 o 
 -26   4  10      894.59      996.01     94.22 o 
 -24   4  10     1180.55     1196.16     92.65 o 
 -22   4  10     2569.10     2643.45    109.13 o 
 -20   4  10     3713.08     3847.20    207.79 o 
 -18   4  10     6335.73     6763.49    194.03 o 
 -16   4  10     6545.47     6225.80    181.21 o 
 -14   4  10    24226.53    21748.54    411.78 o 
 -12   4  10       38.73      102.42     33.63 o 
 -10   4  10    31607.64    29059.43    377.47 o 
  -8   4  10    13117.31    12549.16    199.33 o 
  -6   4  10    12785.96    11749.37    159.68 o 
  -4   4  10    28048.21    26020.17    310.09 o 
  -2   4  10     6679.85     6481.44    103.58 o 
   0   4  10    21080.13    20486.52    288.90 o 
   2   4  10     1847.23     1934.79     69.84 o 
   4   4  10    12816.46    12872.27    182.00 o 
   6   4  10      689.51      795.77     45.57 o 
   8   4  10     8608.82     8733.63    149.97 o 
  10   4  10      239.93      216.47     36.87 o 
  12   4  10    10525.66    10122.15    222.61 o 
  14   4  10     2866.35     3038.91    109.02 o 
  16   4  10    27272.90    27335.35    473.64 o 
  18   4  10    17464.08    17504.50    350.39 o 
  20   4  10     4172.37     4345.48    120.75 o 
  22   4  10    16295.18    14944.69    475.57 o 
 -25   5  10      242.65      462.11     76.27 o 
 -23   5  10    21953.38    21702.25    410.17 o 
 -21   5  10     5713.00     5735.94    199.36 o 
 -19   5  10    15809.98    16316.00    409.62 o 
 -17   5  10    14483.11    14167.20    344.78 o 
 -15   5  10      962.69     1170.64     67.21 o 
 -13   5  10    18168.21    17462.44    299.38 o 
 -11   5  10      184.93      260.26     41.14 o 
  -9   5  10    16378.01    15479.61    221.70 o 
  -7   5  10      527.21      659.18     35.66 o 
  -5   5  10    22956.51    21481.45    274.44 o 
  -3   5  10      270.45      430.68     41.95 o 
  -1   5  10    15397.53    15155.77    204.05 o 
   1   5  10     2020.41     1999.30     53.57 o 
   3   5  10     7007.16     6818.38    109.49 o 
   5   5  10    21582.07    20778.57    294.28 o 
   7   5  10     1757.84     1901.42    146.17 o 
   9   5  10    26095.89    26502.03    464.55 o 
  11   5  10     4183.02     4079.97    126.78 o 
  13   5  10    12737.30    12519.72    304.36 o 
  15   5  10    14557.44    14673.90    389.19 o 
  17   5  10     1183.45     1213.93     73.57 o 
  19   5  10     6033.46     6273.99    154.45 o 
  21   5  10       24.59       -8.97     40.38 o 
 -22   6  10    25464.93    24827.82    567.55 o 
 -20   6  10      289.61      229.83     46.05 o 
 -18   6  10    19433.08    20393.39    361.24 o 
 -16   6  10      638.22      578.83     47.48 o 
 -14   6  10    16973.76    16918.97    340.70 o 
 -12   6  10     2577.08     2522.17     73.11 o 
 -10   6  10     2176.96     2216.87     71.73 o 
  -8   6  10     6479.68     6317.10    131.11 o 
  -6   6  10      385.85      419.18     36.45 o 
  -4   6  10    18640.14    17910.23    287.08 o 
  -2   6  10     5651.15     5208.63    103.89 o 
   0   6  10    16977.23    16041.84    226.42 o 
   2   6  10      489.80      490.53     36.20 o 
   4   6  10    24963.96    25049.59    340.43 o 
   6   6  10    14122.10    14205.52    228.65 o 
   8   6  10    34827.68    34942.36    590.72 o 
  10   6  10    25652.05    25614.66    456.39 o 
  12   6  10     4348.26     4270.80    133.57 o 
  14   6  10    12910.02    12681.50    274.65 o 
  16   6  10      100.75      204.26     39.69 o 
  18   6  10     4110.05     4096.62    134.05 o 
 -19   7  10     3555.52     3761.75    118.93 o 
 -17   7  10     1085.26     1071.10     60.69 o 
 -15   7  10    14300.48    13716.46    258.52 o 
 -13   7  10     7190.19     7117.37    176.98 o 
 -11   7  10    11671.44    11588.42    193.05 o 
  -9   7  10    17649.75    17460.57    264.82 o 
  -7   7  10       19.16       11.14     24.25 o 
  -5   7  10    41305.73    38450.01    511.90 o 
  -3   7  10     4749.74     4798.26    102.21 o 
  -1   7  10    12786.89    12051.67    191.47 o 
   1   7  10      710.58      910.83     87.29 o 
   3   7  10      940.45     1179.07     62.58 o 
   5   7  10     2801.16     3191.64    107.29 o 
   7   7  10     3738.60     3720.33    110.93 o 
   9   7  10     4555.87     4595.31    136.21 o 
  11   7  10     1180.68     1312.93     83.77 o 
  13   7  10     4357.79     4348.04    128.18 o 
  15   7  10      264.37      290.48     40.91 o 
  17   7  10    19419.24    18554.58    458.14 o 
 -18   8  10     5447.87     5491.50    192.28 o 
 -16   8  10     1020.83     1143.35     87.42 o 
 -14   8  10     6698.45     6579.51    153.37 o 
 -12   8  10      376.12      508.77     56.20 o 
 -10   8  10     9983.92     9940.01    175.25 o 
  -8   8  10     5004.04     5157.14    116.39 o 
  -6   8  10      682.64      849.12     69.06 o 
  -4   8  10    27735.83    26131.01    372.40 o 
  -2   8  10     1665.87     1551.16     71.03 o 
   0   8  10    23496.86    22383.79    378.61 o 
   2   8  10     5400.82     5548.98    154.95 o 
   4   8  10     1299.55     1562.98    160.43 o 
   6   8  10      333.73      340.58     95.08 o 
   8   8  10     2246.92     2453.83    174.98 o 
  10   8  10     2536.94     2471.45    152.67 o 
  12   8  10     2637.00     2482.49    140.51 o 
  14   8  10     2763.43     2814.34     99.10 o 
 -15   9  10      136.50      182.67     55.45 o 
 -13   9  10    13399.91    13517.32    323.55 o 
 -11   9  10      654.28      804.58    130.11 o 
  -9   9  10     4702.69     5460.58    130.16 o 
  -7   9  10      755.08      969.15    115.04 o 
  -5   9  10     7042.55     7147.95    150.61 o 
  -3   9  10      968.18     1084.69     67.27 o 
  -1   9  10    29120.58    28290.18    463.71 o 
   1   9  10    10798.85    11241.59    268.46 o 
   3   9  10    17642.96    17885.43    511.47 o 
   5   9  10    22954.74    22597.38   1219.61 o 
   7   9  10     7758.92     7374.34    216.48 o 
   9   9  10    29958.05    29927.93    948.90 o 
  11   9  10      497.80      237.79     80.76 o 
 -12  10  10     3098.62     3225.83    183.95 o 
 -10  10  10       45.37       10.94     74.03 o 
  -8  10  10     5626.63     6066.64    151.85 o 
  -6  10  10      413.52      705.89    110.91 o 
  -4  10  10     5215.89     5385.98    117.57 o 
  -2  10  10     5966.37     6007.14    148.01 o 
   0  10  10     1903.73     1903.48    145.81 o 
   2  10  10     6939.97     6984.88    372.38 o 
   4  10  10      170.32      222.97    109.92 o 
 -25   1  11       21.78      417.25     76.27 o 
 -23   1  11    20448.66    21108.05    499.60 o 
 -21   1  11     4155.51     4770.91    161.14 o 
 -19   1  11    19575.94    19123.37    397.04 o 
 -17   1  11    16587.12    16510.55    349.38 o 
 -15   1  11    46684.63    44689.37    713.59 o 
 -13   1  11    58773.08    54228.23    606.04 o 
 -11   1  11     3283.67     3011.68     67.60 o 
  -9   1  11    60222.02    58885.27    707.48 o 
  -7   1  11      737.15     1290.01     38.99 o 
  -5   1  11    93583.43    91390.95   1116.01 o 
  -3   1  11     2344.80     3581.29    118.90 o 
  -1   1  11    62840.35    62757.60    717.87 o 
   1   1  11    16748.75    18174.15    225.33 o 
   3   1  11    29427.47    28961.39    371.43 o 
   5   1  11    51266.18    51781.48    638.41 o 
   7   1  11      176.14      249.07     25.18 o 
   9   1  11    34713.57    34115.00    364.25 o 
  13   1  11    22932.16    22813.87    406.38 o 
  15   1  11    11018.52    11521.20    259.01 o 
  17   1  11    21057.96    21294.23    359.93 o 
  19   1  11    21116.42    20583.03    397.97 o 
  21   1  11    15229.58    14737.17    290.02 o 
 -26   2  11      949.70      953.15    125.62 o 
 -24   2  11      290.95      377.34     58.63 o 
 -22   2  11     1756.27     1681.51    122.11 o 
 -20   2  11      291.26      416.45     75.94 o 
 -18   2  11       56.32      173.73     56.84 o 
 -16   2  11       85.90      112.63     45.92 o 
 -14   2  11      519.53      401.52     51.29 o 
 -12   2  11       50.11       66.10     23.86 o 
 -10   2  11     1442.20     1260.26     46.46 o 
  -8   2  11      374.64      433.98     26.61 o 
  -6   2  11     4738.73     4948.40     88.81 o 
  -4   2  11       59.51      205.41     20.05 o 
  -2   2  11      580.72      541.74     22.75 o 
   0   2  11     3587.51     3802.15     67.73 o 
   2   2  11     7421.76     7558.98    109.84 o 
   4   2  11       21.31       83.85     15.37 o 
   6   2  11     1443.16     1307.49     60.13 o 
   8   2  11     1195.69     1203.26     40.58 o 
  10   2  11      390.15      369.97     40.16 o 
  12   2  11     4530.92     4377.18    126.08 o 
  14   2  11      418.11      390.89     48.09 o 
  16   2  11     2337.82     2587.82    105.78 o 
  18   2  11      235.69      280.00     48.78 o 
  20   2  11     7564.47     7360.09    147.80 o 
  22   2  11     1188.79     1126.12     98.70 o 
 -25   3  11     3285.92     3546.69    126.90 o 
 -23   3  11     5007.25     5645.32    188.74 o 
 -21   3  11    10928.09    11608.95    326.76 o 
 -19   3  11     9637.79     9943.67    301.33 o 
 -17   3  11    14763.30    14922.12    401.31 o 
 -15   3  11     8095.42     8076.00    216.16 o 
 -13   3  11     3688.41     4103.22    122.54 o 
 -11   3  11      638.68      745.33     41.86 o 
  -9   3  11    11649.83    11514.52    230.40 o 
  -7   3  11     9080.14     9068.52    135.15 o 
  -5   3  11    21987.86    20839.73    234.11 o 
  -3   3  11     4136.73     4373.79     67.64 o 
  -1   3  11    21093.80    20203.40    233.86 o 
   1   3  11     8090.56     8259.19    112.31 o 
   3   3  11    14221.75    14027.83    169.39 o 
   5   3  11    19310.93    19324.27    240.39 o 
   7   3  11     4783.12     4587.25     95.89 o 
   9   3  11    33642.11    33039.34    627.39 o 
  11   3  11     1917.27     2042.59     85.97 o 
  13   3  11    22096.70    22093.55    400.62 o 
  15   3  11      122.26      406.76     48.85 o 
  17   3  11    31925.87    32358.99    597.20 o 
  19   3  11    11362.52    11075.44    237.26 o 
  21   3  11    13924.68    13308.73    258.80 o 
 -24   4  11      485.81      678.80    157.03 o 
 -22   4  11     5012.19     5803.48    343.22 o 
 -20   4  11       63.50       71.78     60.28 o 
 -18   4  11    16979.69    17333.92    452.00 o 
 -16   4  11      350.57      362.66     53.90 o 
 -14   4  11     8784.59     8737.70    208.32 o 
 -12   4  11     1236.09     1393.13     68.99 o 
 -10   4  11     1952.15     2156.58     67.30 o 
  -8   4  11    24483.36    23826.26    295.25 o 
  -6   4  11      112.42      294.29     40.53 o 
  -4   4  11    37456.05    35722.50    417.63 o 
  -2   4  11      166.36      166.76     35.37 o 
   0   4  11    59308.72    55750.77    733.50 o 
   2   4  11     6260.40     6162.84     90.73 o 
   4   4  11    41441.70    40169.78    423.83 o 
   6   4  11     7782.63     7389.97    139.88 o 
   8   4  11     8160.57     8210.27    185.96 o 
  10   4  11     6636.30     6515.51    163.48 o 
  12   4  11       83.12      145.25     39.58 o 
  14   4  11    20870.27    20879.50    405.38 o 
  16   4  11     1570.75     1534.20     82.87 o 
  18   4  11    24080.84    24175.60    453.11 o 
  20   4  11      421.12      426.96     42.26 o 
 -23   5  11    18528.71    18059.65    515.95 o 
 -21   5  11       26.23       60.87     65.05 o 
 -19   5  11    14445.46    14777.25    386.69 o 
 -17   5  11     1470.44     1532.74     94.68 o 
 -15   5  11    12054.84    11741.09    254.06 o 
 -13   5  11    26056.14    25252.41    465.48 o 
 -11   5  11     6386.36     6317.54    168.20 o 
  -9   5  11    27121.68    25859.54    358.16 o 
  -7   5  11    28905.04    28414.07    428.25 o 
  -5   5  11    28392.87    26750.01    490.50 o 
  -3   5  11      847.77     1205.15     57.07 o 
  -1   5  11    18594.14    17501.84    234.10 o 
   1   5  11     1805.31     2345.37     67.07 o 
   3   5  11    15707.54    16210.78    222.72 o 
   5   5  11      956.19     1758.14    134.70 o 
   7   5  11     2510.99     2896.45    100.00 o 
   9   5  11    12954.23    14243.51    285.24 o 
  11   5  11      271.07      525.57     72.53 o 
  13   5  11     8262.63     8611.82    238.96 o 
  15   5  11      310.18      518.15     53.62 o 
  17   5  11     1741.09     1867.64     79.23 o 
  19   5  11      517.70      995.29     74.50 o 
 -22   6  11    10506.06     9942.19    349.95 o 
 -20   6  11    14205.15    14186.13    372.38 o 
 -18   6  11    15026.79    14939.55    383.51 o 
 -16   6  11     2065.46     2206.14     96.83 o 
 -14   6  11     9793.56    10020.78    200.74 o 
 -12   6  11      755.64     1319.34     85.09 o 
 -10   6  11    25334.84    24547.31    412.66 o 
  -8   6  11     3611.39     3885.27     99.94 o 
  -6   6  11    26462.48    25436.51    389.10 o 
  -4   6  11    10419.17    10335.55    171.48 o 
  -2   6  11      510.48      572.56     38.63 o 
   0   6  11    13308.79    13158.70    195.48 o 
   2   6  11     2410.72     3070.61     80.17 o 
   4   6  11    13693.53    14147.67    228.23 o 
   6   6  11     1213.04     1877.74     77.18 o 
   8   6  11    18841.92    19474.46    362.42 o 
  10   6  11     6776.04     6836.32    173.55 o 
  12   6  11    13685.54    13992.87    282.23 o 
  14   6  11     3857.41     4505.08    128.82 o 
  16   6  11     4397.68     4959.72    124.52 o 
  18   6  11      521.24      574.28     85.24 o 
 -19   7  11     1494.10     1184.45    121.14 o 
 -17   7  11     5407.23     5565.87    141.75 o 
 -15   7  11     4100.32     4059.04    175.49 o 
 -13   7  11    12528.97    13422.26    282.34 o 
 -11   7  11      974.36     1042.07     88.95 o 
  -9   7  11    19887.79    20021.18    322.61 o 
  -7   7  11      618.49      736.68     51.60 o 
  -5   7  11    20132.69    19486.48    285.60 o 
  -3   7  11    15283.05    14683.01    226.20 o 
  -1   7  11     3470.96     3505.74     85.56 o 
   1   7  11     8850.13     9085.18    158.51 o 
   3   7  11     3775.05     3928.99    108.37 o 
   5   7  11    13372.49    14298.94    258.25 o 
   7   7  11       36.35      113.59     44.35 o 
   9   7  11    26134.50    26605.35    467.23 o 
  11   7  11     2960.07     3023.21    111.19 o 
  13   7  11     8944.36     9094.36    236.33 o 
  15   7  11     3370.67     3923.61    120.63 o 
 -16   8  11      655.72      863.55     72.52 o 
 -14   8  11     2577.41     2752.83    106.65 o 
 -12   8  11     2354.04     2911.41    116.61 o 
 -10   8  11     2480.20     2660.69    104.79 o 
  -8   8  11     3534.16     3861.50    136.86 o 
  -6   8  11     7962.45     7893.48    198.55 o 
  -4   8  11    12101.13    11469.28    209.30 o 
  -2   8  11      582.66      455.22     49.39 o 
   0   8  11     6788.16     7151.73    163.74 o 
   2   8  11     1727.11     2133.07    104.23 o 
   4   8  11     9130.82     9783.05    479.85 o 
   6   8  11     1725.18     1706.52    116.79 o 
   8   8  11    11500.73    12340.68    385.84 o 
  10   8  11    10208.52    10317.58    327.02 o 
  12   8  11     8638.87     8874.74    274.54 o 
  14   8  11     5340.20     5392.83    273.68 o 
 -15   9  11      944.11     1040.88    125.62 o 
 -13   9  11      239.79      242.64     48.78 o 
 -11   9  11     1261.69     1564.42     92.60 o 
  -9   9  11      123.84       95.29     43.59 o 
  -7   9  11     3421.32     3362.11    112.71 o 
  -5   9  11       73.07      139.96     45.40 o 
  -3   9  11     3534.48     3666.78    110.60 o 
  -1   9  11     1810.73     2102.80     92.45 o 
   1   9  11      149.25      140.55     43.81 o 
   3   9  11     1351.00     1481.67    122.80 o 
   5   9  11      135.48      124.39     65.86 o 
   7   9  11     2045.35     2128.51    134.72 o 
   9   9  11       72.97      208.00     56.84 o 
 -12  10  11     1414.28     1471.59    134.60 o 
 -10  10  11     8006.38     7815.57    314.06 o 
  -8  10  11     8749.05     9382.83    423.98 o 
  -6  10  11     4759.18     4510.71    181.71 o 
  -4  10  11    10282.12    11264.33    227.83 o 
  -2  10  11     1637.27     1811.46     99.14 o 
   0  10  11    19282.01    19349.73    501.16 o 
 -24   0  12    29021.69    28471.64    888.34 o 
 -22   0  12    21877.81    21866.35    515.52 o 
 -20   0  12    23315.18    23477.54    559.93 o 
 -18   0  12    54438.38    52015.13   1258.48 o 
 -16   0  12     2551.13     2747.92    135.42 o 
 -14   0  12    86238.73    79601.47   1426.82 o 
 -12   0  12     5017.65     4570.33    114.70 o 
 -10   0  12    33334.33    32129.49    800.10 o 
  -8   0  12      498.71      423.22     37.50 o 
  -6   0  12    16716.75    14897.63    278.76 o 
  -4   0  12    33937.12    32750.59    566.07 o 
  -2   0  12    30298.77    29197.08    511.57 o 
   0   0  12   103295.28   104313.38   1552.86 o 
   2   0  12    40374.28    39472.76    662.98 o 
   4   0  12   106266.94   101655.23   1560.14 o 
   6   0  12     7425.55     7552.09    187.37 o 
   8   0  12    38230.27    35056.96    560.30 o 
  10   0  12    12753.90    12135.80    369.75 o 
  12   0  12    42726.08    40809.64   1278.67 o 
  14   0  12    47623.54    44798.19   1390.83 o 
  16   0  12    10645.71    10682.47    412.76 o 
  18   0  12    15129.75    14455.66    515.95 o 
  20   0  12     2284.01     2180.46    143.57 o 
 -25   1  12       95.01      146.23     47.11 o 
 -23   1  12       14.98       77.28     49.10 o 
 -21   1  12      115.63      166.00     60.28 o 
 -19   1  12        4.40        2.24     53.93 o 
 -17   1  12     1467.77     1550.77     91.42 o 
 -15   1  12     3036.06     2864.23    104.78 o 
 -13   1  12      244.42      304.25     29.79 o 
 -11   1  12    13024.85    12190.36    163.95 o 
  -9   1  12     2166.24     1901.33     49.20 o 
  -7   1  12     6071.64     5975.05     86.77 o 
  -5   1  12     1646.79     1485.52     40.65 o 
  -3   1  12     1256.65     1454.34     39.86 o 
  -1   1  12       24.53       40.62     11.70 o 
   1   1  12      151.14      203.52     17.33 o 
   3   1  12     2213.54     2664.54     55.92 o 
   5   1  12     4295.87     4419.54     80.96 o 
   7   1  12      134.30      160.50     21.68 o 
   9   1  12    14194.50    13413.23    276.98 o 
  11   1  12     3146.66     3007.32    134.05 o 
  13   1  12     4096.70     4152.65    122.25 o 
  15   1  12    13622.64    13334.30    288.33 o 
  17   1  12      206.89      274.56     58.63 o 
  19   1  12     7200.75     7272.26    172.64 o 
  21   1  12     4529.65     4607.69    206.38 o 
 -24   2  12       79.40       85.24     44.41 o 
 -22   2  12     5678.47     5644.43    196.69 o 
 -20   2  12      221.38      256.03     71.33 o 
 -18   2  12     5218.14     5277.42    209.31 o 
 -16   2  12       12.57       23.75     38.16 o 
 -14   2  12    19502.04    18500.97    352.83 o 
 -12   2  12      772.44      882.77     59.11 o 
 -10   2  12    30225.48    28489.09    364.87 o 
  -8   2  12    19134.33    18158.70    246.20 o 
  -6   2  12     6658.17     6176.40     96.35 o 
  -4   2  12    63139.79    59890.64    653.14 o 
  -2   2  12      263.62      321.68     18.57 o 
   0   2  12    54976.78    52674.30    563.60 o 
   2   2  12     8192.05     7743.07    107.88 o 
   4   2  12    35792.87    35448.12    393.33 o 
   6   2  12    12062.91    11233.33    159.97 o 
   8   2  12     9536.04     9184.23    169.60 o 
  10   2  12     9120.19     9000.87    217.83 o 
  12   2  12     2151.94     2077.87     87.83 o 
  14   2  12     3754.23     3806.28    124.98 o 
  16   2  12    12046.25    12284.32    269.21 o 
  18   2  12    17936.19    17213.52    339.01 o 
  20   2  12      160.77      292.17     56.08 o 
 -25   3  12       83.62       62.81     49.35 o 
 -23   3  12     3067.93     3073.45    133.24 o 
 -21   3  12     6272.16     6405.44    332.00 o 
 -19   3  12     3354.39     3278.55    181.71 o 
 -17   3  12     8329.57     7622.65    215.83 o 
 -15   3  12       61.61      107.40     41.57 o 
 -13   3  12      831.92      829.01     61.32 o 
 -11   3  12     2069.78     1954.38     76.62 o 
  -9   3  12       58.90       97.69     23.34 o 
  -7   3  12     7588.48     7114.95    111.75 o 
  -5   3  12     1586.41     1528.99     39.97 o 
  -3   3  12      922.45      865.92     38.31 o 
  -1   3  12       86.96      140.80     25.54 o 
   1   3  12      185.97      271.22     27.14 o 
   3   3  12     9586.87     9478.08    126.54 o 
   5   3  12     3336.85     3107.26     63.51 o 
   7   3  12     6771.20     6935.09    136.56 o 
   9   3  12    14020.37    13291.03    267.95 o 
  11   3  12     2306.67     2289.92    106.85 o 
  13   3  12     4975.16     5062.14    141.36 o 
  15   3  12     2388.59     2374.21     96.17 o 
  17   3  12     3524.59     3644.15    121.69 o 
  19   3  12     5652.45     5490.61    139.73 o 
 -24   4  12    10485.22    10660.91    269.44 o 
 -22   4  12    16431.23    16872.51    466.60 o 
 -20   4  12     1069.35     1273.98    282.65 o 
 -18   4  12    20923.03    20132.57    507.48 o 
 -16   4  12     6861.12     6235.64    184.59 o 
 -14   4  12    20053.33    19135.24    372.89 o 
 -12   4  12    12175.76    11418.76    226.84 o 
 -10   4  12     1455.07     1353.79     68.11 o 
  -8   4  12     2846.11     2775.82     80.88 o 
  -6   4  12     3243.11     3273.31     70.27 o 
  -4   4  12    11563.01    10976.80    148.13 o 
  -2   4  12    13545.60    12759.10    186.72 o 
   0   4  12     7877.45     7630.20    114.43 o 
   2   4  12     2771.23     2614.01     60.64 o 
   4   4  12    14373.82    14344.07    207.31 o 
   6   4  12      740.82      709.67     50.80 o 
   8   4  12    39265.56    39007.46    652.98 o 
  10   4  12     1784.47     2078.90     92.88 o 
  12   4  12    27878.67    27353.90    482.37 o 
  14   4  12    17390.18    17697.12    332.27 o 
  16   4  12     2035.45     2037.06     91.91 o 
  18   4  12     8935.01     9115.57    201.10 o 
  20   4  12       79.83      166.00     49.35 o 
 -23   5  12     3175.00     2961.12    152.54 o 
 -21   5  12       85.74       69.54     44.41 o 
 -19   5  12     7562.87     7667.55    240.86 o 
 -17   5  12     3421.08     3187.35    141.26 o 
 -15   5  12    20586.14    20776.86    395.99 o 
 -13   5  12     3103.23     3051.91    102.17 o 
 -11   5  12    40056.60    38368.28    602.92 o 
  -9   5  12    24463.04    23639.94    370.47 o 
  -7   5  12     1178.56     1299.23     60.17 o 
  -5   5  12    70640.24    65503.02   1286.55 o 
  -3   5  12     6416.09     5840.11    115.06 o 
  -1   5  12    41599.66    38821.94    550.71 o 
   1   5  12    11608.32    10998.39    165.26 o 
   3   5  12      185.37      236.62     25.87 o 
   5   5  12     6904.70     7074.93    130.02 o 
   7   5  12     1057.21     1045.64     68.33 o 
   9   5  12    14832.34    15575.84    307.68 o 
  11   5  12      828.21      945.18     88.72 o 
  13   5  12     3975.95     4014.47    158.01 o 
  15   5  12     2421.37     2320.61     91.44 o 
  17   5  12     6034.93     6354.15    140.73 o 
  19   5  12     3301.16     3037.39    143.57 o 
 -20   6  12     5055.73     4801.54    158.53 o 
 -18   6  12     2913.37     3165.99    117.17 o 
 -16   6  12    10877.68    11463.77    244.56 o 
 -14   6  12    26692.04    26879.16    488.56 o 
 -12   6  12     1643.13     1458.61     86.19 o 
 -10   6  12    24693.04    23704.28    369.63 o 
  -8   6  12    11784.23    11631.17    268.83 o 
  -6   6  12    33499.07    31568.25    655.84 o 
  -4   6  12    44890.26    41950.71    554.63 o 
  -2   6  12     5529.21     5271.67    108.57 o 
   0   6  12    29561.05    27341.42    360.12 o 
   2   6  12      893.77      897.39     48.78 o 
   4   6  12    37921.12    38764.04    537.25 o 
   6   6  12    16976.70    17494.46    275.38 o 
   8   6  12     2686.50     2703.01    104.53 o 
  10   6  12     3608.70     3912.98    126.53 o 
  12   6  12     5337.59     5060.15    141.82 o 
  14   6  12     7862.59     7876.61    173.17 o 
  16   6  12     4102.05     4102.23    149.59 o 
 -17   7  12     9676.69     9131.85    242.57 o 
 -15   7  12     5840.32     5652.10    179.86 o 
 -13   7  12    16796.96    16267.13    324.10 o 
 -11   7  12       22.47       72.52     34.05 o 
  -9   7  12     4521.85     4493.18    116.01 o 
  -7   7  12      260.62      367.49     39.10 o 
  -5   7  12     5487.31     5229.09    113.25 o 
  -3   7  12      661.26      675.38     45.23 o 
  -1   7  12     6432.35     6195.64    121.62 o 
   1   7  12      756.41      745.77     50.44 o 
   3   7  12    17309.28    17589.03    394.64 o 
   5   7  12    12209.49    12370.62    232.25 o 
   7   7  12    10972.16    11136.67    235.48 o 
   9   7  12    12360.31    12539.64    256.35 o 
  11   7  12     3443.14     3136.24    141.82 o 
  13   7  12    14091.43    14175.23    260.22 o 
  15   7  12      217.31      283.30     71.78 o 
 -16   8  12     2362.47     2292.63    188.44 o 
 -14   8  12      203.68      314.55     48.93 o 
 -12   8  12     3986.67     4136.57    134.53 o 
 -10   8  12      143.81      242.35     50.13 o 
  -8   8  12     3464.46     3577.23    121.15 o 
  -6   8  12      692.04      794.13     59.80 o 
  -4   8  12     2815.61     2599.41     98.06 o 
  -2   8  12     1189.90     1203.10     66.48 o 
   0   8  12      393.95      441.67     67.90 o 
   2   8  12       19.06       92.62     63.46 o 
   4   8  12    14343.06    14386.07    505.10 o 
   6   8  12      863.19      905.61     86.00 o 
   8   8  12    22520.80    21516.05   1153.00 o 
  10   8  12     5645.74     5380.54    318.54 o 
  12   8  12     4082.62     3678.97    224.33 o 
 -13   9  12     6627.72     6517.59    214.52 o 
 -11   9  12       77.80      200.57     48.78 o 
  -9   9  12    13215.29    13144.03    242.22 o 
  -7   9  12      143.00      207.28     50.57 o 
  -5   9  12    28056.39    27560.49    449.99 o 
  -3   9  12     9608.48     9576.55    191.02 o 
  -1   9  12     3734.85     3917.29    118.62 o 
   1   9  12    12516.68    13060.23    292.25 o 
   3   9  12      110.22       -8.54     76.27 o 
   5   9  12    19278.84    18067.36    632.37 o 
   7   9  12      412.41      536.73     73.30 o 
  -8  10  12       23.71      -62.81     62.81 o 
  -6  10  12     2939.67     3127.12    170.49 o 
  -4  10  12      678.36      560.82     76.27 o 
  -2  10  12      778.94      762.71     85.24 o 
 -23   1  13    12284.10    12511.18    318.82 o 
 -21   1  13      562.02      599.44     79.31 o 
 -19   1  13    29169.16    28599.06    546.47 o 
 -17   1  13    18944.21    18004.43    375.22 o 
 -15   1  13    41339.67    40089.34    597.85 o 
 -13   1  13    35644.93    33153.09    501.61 o 
 -11   1  13     5947.09     5646.05    101.52 o 
  -9   1  13    28708.10    27138.88    331.21 o 
  -7   1  13    10658.50    10616.69    135.07 o 
  -5   1  13    78445.68    74310.07    788.32 o 
  -3   1  13     1306.70     1286.96     53.02 o 
  -1   1  13    60803.72    57882.52    617.67 o 
   1   1  13    17447.36    17388.53    190.34 o 
   3   1  13    31163.55    29868.24    296.94 o 
   5   1  13    35449.96    34021.31    377.06 o 
   7   1  13     6791.78     6347.48    231.83 o 
   9   1  13    27253.69    25718.07    474.04 o 
  11   1  13     5074.41     4999.18    161.39 o 
  13   1  13    46953.75    45522.77   1294.90 o 
  15   1  13    11779.49    11756.58    257.30 o 
  17   1  13    32559.47    32182.51    716.89 o 
  19   1  13     7983.09     7726.76    316.30 o 
 -24   2  13      769.70      846.11    116.65 o 
 -22   2  13     1638.17     1626.41    112.59 o 
 -20   2  13     2122.82     2207.04    141.15 o 
 -18   2  13     6641.11     6699.07    289.38 o 
 -16   2  13     2671.93     2717.34    122.27 o 
 -14   2  13     8757.07     8433.87    172.49 o 
 -12   2  13     1180.99     1211.77     80.27 o 
 -10   2  13       61.79       81.70     19.99 o 
  -8   2  13     1658.10     1481.37     41.14 o 
  -6   2  13       10.19       32.51     14.05 o 
  -4   2  13     9708.35     9151.68    120.80 o 
  -2   2  13      663.64      624.87     27.98 o 
   0   2  13     2781.71     2817.55     50.02 o 
   2   2  13     3105.03     3153.36     57.10 o 
   4   2  13      926.68     1020.79     36.32 o 
   6   2  13      252.29      269.70     35.59 o 
   8   2  13      232.24      260.25     39.99 o 
  10   2  13     1711.48     1613.06     92.00 o 
  12   2  13      160.80      185.48     43.39 o 
  14   2  13     1481.28     1682.38     81.05 o 
  16   2  13      306.48      367.85     50.90 o 
  18   2  13      564.92      598.20    114.56 o 
 -23   3  13    12710.72    12811.45    320.42 o 
 -21   3  13     9448.27     9473.56    276.00 o 
 -19   3  13     4678.36     4437.48    191.76 o 
 -17   3  13     8984.53     9512.10    288.84 o 
 -15   3  13     1215.37     1394.74     95.33 o 
 -13   3  13    17079.58    16941.80    332.09 o 
 -11   3  13      117.47      190.54     32.50 o 
  -9   3  13    14566.19    14401.48    204.32 o 
  -7   3  13      143.84      164.97     21.99 o 
  -5   3  13     1603.49     1476.93     42.83 o 
  -3   3  13    21710.22    20035.13    204.47 o 
  -1   3  13     1135.74     1087.35     33.96 o 
   1   3  13    21200.25    19955.43    221.88 o 
   3   3  13     9188.26     9414.96    169.95 o 
   5   3  13    17812.24    17744.36    304.14 o 
   7   3  13       57.46       41.06     27.49 o 
   9   3  13    19791.86    19206.87    357.20 o 
  11   3  13      838.37     1117.94     73.49 o 
  13   3  13     7651.69     7732.78    182.55 o 
  15   3  13      281.13      342.29     47.41 o 
  17   3  13     7221.80     7208.29    173.43 o 
  19   3  13     3870.19     3436.82     98.22 o 
 -24   4  13     1341.17     1319.05    103.19 o 
 -22   4  13      683.78      663.47     70.91 o 
 -20   4  13      101.26      163.40     60.03 o 
 -18   4  13      672.90      766.98     75.03 o 
 -16   4  13      516.33      426.95     60.29 o 
 -14   4  13    11569.41    11632.61    234.24 o 
 -12   4  13     1309.52     1413.07     74.01 o 
 -10   4  13    15546.51    15321.20    345.72 o 
  -8   4  13      406.94      559.19     42.84 o 
  -6   4  13     3261.95     3361.24     92.28 o 
  -4   4  13     8987.38     8585.57    164.75 o 
  -2   4  13     7524.25     7762.08    183.96 o 
   0   4  13    18480.78    17819.13    248.94 o 
   2   4  13      298.09      402.54     51.07 o 
   4   4  13    16289.05    16807.60    233.47 o 
   6   4  13     1603.58     1545.29     63.50 o 
   8   4  13    13235.85    13758.51    279.05 o 
  10   4  13    16931.05    16425.98    318.92 o 
  12   4  13     4970.95     5087.57    145.53 o 
  14   4  13     8380.45     8599.89    190.48 o 
  16   4  13       96.71      140.09     36.42 o 
  18   4  13     3817.34     3840.58    106.79 o 
 -21   5  13      333.10      286.85     52.27 o 
 -19   5  13    27192.01    26430.21    605.72 o 
 -17   5  13     3544.23     3559.08    135.34 o 
 -15   5  13    21105.39    20864.83    395.62 o 
 -13   5  13     9383.22     9363.36    198.26 o 
 -11   5  13     4508.43     4759.72    115.94 o 
  -9   5  13    37402.08    36518.70    540.58 o 
  -7   5  13     1719.75     1713.15     89.66 o 
  -5   5  13    42546.49    40017.96    886.71 o 
  -3   5  13     1125.74     1186.78    107.34 o 
  -1   5  13    29467.43    27880.63    354.39 o 
   1   5  13      162.21      264.35     37.45 o 
   3   5  13    16207.11    16413.70    275.35 o 
   5   5  13     7866.40     8392.42    157.35 o 
   7   5  13     2553.52     2921.32    107.53 o 
   9   5  13    10247.63    10724.43    234.58 o 
  11   5  13     6458.08     6355.77    167.05 o 
  13   5  13    16990.78    17019.07    317.39 o 
  15   5  13        5.18       49.43     32.47 o 
  17   5  13    13052.30    13170.38    331.55 o 
 -20   6  13     1376.82     1242.77    112.16 o 
 -18   6  13     7591.19     7678.33    191.12 o 
 -16   6  13     3822.54     3683.42    119.96 o 
 -14   6  13    16852.51    17506.94    342.47 o 
 -12   6  13      349.52      345.74     45.91 o 
 -10   6  13    24544.81    23615.18    484.79 o 
  -8   6  13     5464.37     5597.15    130.72 o 
  -6   6  13    10864.11    10366.20    176.86 o 
  -4   6  13    14251.22    13876.32    218.70 o 
  -2   6  13     8276.24     7911.85    143.86 o 
   0   6  13    27041.98    26068.81    366.92 o 
   2   6  13    21027.82    20559.11    292.26 o 
   4   6  13    44180.52    44628.81    574.85 o 
   6   6  13       11.60       64.81     36.30 o 
   8   6  13    14281.73    14957.17    295.15 o 
  10   6  13     2415.99     2333.19    102.92 o 
  12   6  13    11560.16    11501.74    233.17 o 
  14   6  13     1496.83     1569.61     71.52 o 
 -17   7  13      403.16      408.28     94.22 o 
 -15   7  13      489.27      402.89     58.38 o 
 -13   7  13      122.37      235.55     56.58 o 
 -11   7  13     2371.80     2282.74     97.68 o 
  -9   7  13     6215.18     5931.67    136.38 o 
  -7   7  13     1941.67     1863.50     78.33 o 
  -5   7  13     7379.61     7124.08    137.74 o 
  -3   7  13      107.08      137.81     31.10 o 
  -1   7  13     3284.34     3532.52     88.07 o 
   1   7  13     2151.75     2241.91     78.16 o 
   3   7  13     2198.69     2444.57     87.17 o 
   5   7  13    11541.68    11906.34    260.95 o 
   7   7  13       62.65      120.18     42.63 o 
   9   7  13    18771.10    18519.04    354.64 o 
  11   7  13     1257.25     1357.70    134.85 o 
  13   7  13    10368.47    10319.88    284.59 o 
 -14   8  13     3834.24     4054.71    133.80 o 
 -12   8  13     7951.11     7464.40    257.09 o 
 -10   8  13     4600.24     4453.07    110.99 o 
  -8   8  13     9358.67     9225.33    173.70 o 
  -6   8  13     2330.05     2038.24     99.65 o 
  -4   8  13     9713.97     9659.40    176.82 o 
  -2   8  13     1462.05     1368.43     66.32 o 
   0   8  13     4040.47     3949.86    105.69 o 
   2   8  13       29.52       96.45     34.97 o 
   4   8  13     3047.10     3046.25    111.38 o 
   6   8  13      775.02      961.48     83.50 o 
   8   8  13     1306.90     1730.15    157.03 o 
  10   8  13     1524.69     1426.72    148.06 o 
 -13   9  13     2735.08     2490.03    152.54 o 
 -11   9  13      179.81      272.48     60.03 o 
  -9   9  13     2787.52     3263.42    153.90 o 
  -7   9  13     1192.96      976.92     67.63 o 
  -5   9  13      782.64      823.54     57.31 o 
  -3   9  13      633.96      605.94     50.99 o 
  -1   9  13     1639.05     1403.16     88.07 o 
   1   9  13      156.56      -74.03     74.03 o 
   3   9  13      345.51      471.09     80.76 o 
 -22   0  14    10805.84    10848.47    408.28 o 
 -20   0  14    14074.91    13814.08    515.95 o 
 -18   0  14    12856.79    12527.22    359.56 o 
 -16   0  14     2347.59     2353.96    145.46 o 
 -14   0  14    19589.62    19421.26   1112.66 o 
 -12   0  14    11192.40    11547.11    376.76 o 
 -10   0  14    96237.43    94429.08   3095.44 o 
  -8   0  14     3171.84     3110.63    197.03 o 
  -6   0  14    60111.83    55084.28    789.50 o 
  -4   0  14    45076.46    42186.63    618.81 o 
  -2   0  14    20029.44    18867.34    318.90 o 
   0   0  14    75430.42    70799.45    928.51 o 
   2   0  14     3857.18     3791.99     94.01 o 
   4   0  14   117035.68   110610.49   2036.61 o 
   6   0  14       53.76      120.54     47.27 o 
   8   0  14    52061.06    48783.14   1181.36 o 
  10   0  14      843.55      804.84     98.10 o 
  12   0  14    38853.05    37844.04   1516.45 o 
 -23   1  14    15257.46    15163.79    363.24 o 
 -21   1  14     4903.19     5020.45    182.40 o 
 -19   1  14     5482.50     5760.42    174.40 o 
 -17   1  14     5174.36     5318.26    148.99 o 
 -15   1  14       45.47       65.95     34.12 o 
 -13   1  14     6696.71     6686.37    134.00 o 
 -11   1  14      216.56      130.67     26.94 o 
  -9   1  14    21846.72    21058.76    352.00 o 
  -7   1  14    12170.00    11356.58    154.79 o 
  -5   1  14        2.93       20.38     14.29 o 
  -3   1  14       25.25       30.16     12.61 o 
  -1   1  14      979.01     1029.80     32.00 o 
   1   1  14     4281.16     4112.12     66.19 o 
   3   1  14     7069.09     7026.17    125.64 o 
   5   1  14      463.88      530.21     41.02 o 
   7   1  14     6684.58     6395.77    166.31 o 
   9   1  14      841.38      873.22     68.50 o 
  11   1  14     1522.89     1539.63     84.84 o 
  13   1  14      123.76      170.42     50.64 o 
  15   1  14      603.56      772.40     88.15 o 
  17   1  14       26.54      -17.95     53.84 o 
 -24   2  14     3729.90     3589.24    174.98 o 
 -22   2  14     3652.96     4208.96    157.01 o 
 -20   2  14     4421.54     4282.24    177.66 o 
 -18   2  14    25176.81    24240.61    591.61 o 
 -16   2  14     6174.24     6455.93    195.99 o 
 -14   2  14    28695.37    28021.76    438.74 o 
 -12   2  14    22471.23    22009.23    356.58 o 
 -10   2  14     4316.50     4541.46     94.01 o 
  -8   2  14    10765.09    10182.18    160.08 o 
  -6   2  14     1041.27     1066.35     45.10 o 
  -4   2  14    11114.98    10345.56    135.58 o 
  -2   2  14     3672.36     3609.22     62.26 o 
   0   2  14    14504.73    14429.29    188.45 o 
   2   2  14      263.92      278.51     28.21 o 
   4   2  14    15254.31    15423.25    250.43 o 
   6   2  14      676.21      700.91     53.21 o 
   8   2  14     4888.33     5169.32    148.53 o 
  10   2  14     5528.17     5207.14    168.77 o 
  12   2  14    15731.34    15942.80    406.64 o 
  14   2  14    28982.61    28397.46    480.99 o 
  16   2  14      514.34      575.73    172.71 o 
  18   2  14    11330.66    10755.63    264.77 o 
 -23   3  14      196.66      151.05     42.74 o 
 -21   3  14       11.46       31.70     60.57 o 
 -19   3  14      316.68      293.82     71.33 o 
 -17   3  14      252.15      265.70     65.39 o 
 -15   3  14      627.08      541.46     62.41 o 
 -13   3  14       34.59        4.44     34.87 o 
 -11   3  14     3858.04     3830.18     93.05 o 
  -9   3  14     1177.78     1236.31     50.44 o 
  -7   3  14     1786.01     1668.77     56.40 o 
  -5   3  14     1012.69      839.25     43.03 o 
  -3   3  14     1757.46     1794.35     52.76 o 
  -1   3  14      413.17      452.87     36.96 o 
   1   3  14    13962.41    13674.37    199.35 o 
   3   3  14       12.72       79.45     50.64 o 
   5   3  14     8088.00     7948.81    167.65 o 
   7   3  14     4085.24     4077.97    129.95 o 
   9   3  14       69.42       84.87     43.88 o 
  11   3  14     1508.74     1418.92     82.98 o 
  13   3  14     1105.24     1171.49     77.90 o 
  15   3  14      164.23      233.54     45.33 o 
  17   3  14      622.63      602.13     52.38 o 
 -22   4  14    13317.78    13126.68    318.82 o 
 -20   4  14      413.91      495.69     91.97 o 
 -18   4  14    13833.58    13260.93    303.12 o 
 -16   4  14      400.60      314.66     58.44 o 
 -14   4  14    19891.94    19698.55    348.96 o 
 -12   4  14     1588.83     1683.41     82.49 o 
 -10   4  14    27046.63    25906.53    471.69 o 
  -8   4  14    15297.44    15283.10    262.29 o 
  -6   4  14    29443.02    28753.46    394.44 o 
  -4   4  14    44884.51    43028.80    567.39 o 
  -2   4  14     5611.60     5550.03    109.19 o 
   0   4  14    25673.79    25099.83    336.58 o 
   2   4  14     1764.44     1861.36     63.03 o 
   4   4  14    25508.05    26173.94    423.63 o 
   6   4  14     4699.60     5106.01    126.65 o 
   8   4  14     9316.78     9216.96    210.40 o 
  10   4  14     3031.61     3122.59    114.76 o 
  12   4  14     3264.81     3329.96    115.92 o 
  14   4  14     4065.47     3885.37    113.97 o 
  16   4  14     2950.74     2758.43     84.69 o 
 -21   5  14      128.60      134.60     58.33 o 
 -19   5  14     7450.75     7571.40    226.42 o 
 -17   5  14     1446.08     1593.37    184.91 o 
 -15   5  14     7069.79     6962.25    187.80 o 
 -13   5  14     8770.79     8952.68    199.85 o 
 -11   5  14     2712.47     2785.83    103.00 o 
  -9   5  14    14228.17    14021.64    248.82 o 
  -7   5  14     1595.53     1741.64     81.34 o 
  -5   5  14     6724.89     6604.30    164.53 o 
  -3   5  14     2462.04     2514.79     83.29 o 
  -1   5  14     3359.70     3244.91     80.17 o 
   1   5  14      157.25      145.90     34.41 o 
   3   5  14    27215.55    27057.89    351.04 o 
   5   5  14     9744.27    10169.47    181.28 o 
   7   5  14    20322.83    21059.73    388.38 o 
   9   5  14    11445.59    11660.51    248.30 o 
  11   5  14      542.73      616.88     59.42 o 
  13   5  14    18538.27    19233.16    341.44 o 
  15   5  14     2318.39     2395.73     80.95 o 
 -18   6  14    12301.38    11712.44    300.60 o 
 -16   6  14       95.22      125.29     46.05 o 
 -14   6  14    10804.61    10605.83    231.24 o 
 -12   6  14      279.68      363.24     57.76 o 
 -10   6  14     7641.03     7662.36    177.62 o 
  -8   6  14     3662.75     3640.07    115.99 o 
  -6   6  14     4974.23     4937.87    122.34 o 
  -4   6  14    10324.55     9615.47    184.73 o 
  -2   6  14     9449.47     9363.29    162.68 o 
   0   6  14    12141.11    11724.86    228.52 o 
   2   6  14     3368.65     3580.87     93.69 o 
   4   6  14    27923.18    28432.09    385.58 o 
   6   6  14     1344.50     1497.47     89.25 o 
   8   6  14    40917.63    41076.71    680.13 o 
  10   6  14     1048.94     1320.48     79.89 o 
  12   6  14    18111.99    17812.62    316.71 o 
  14   6  14    11163.21    10965.12    480.06 o 
 -15   7  14     2540.94     2548.10    108.14 o 
 -13   7  14     7170.77     7242.27    313.84 o 
 -11   7  14     5432.29     5581.62    139.44 o 
  -9   7  14    23545.99    23533.87    400.45 o 
  -7   7  14       65.78      160.23     45.06 o 
  -5   7  14    31531.37    30897.75    490.24 o 
  -3   7  14      480.71      622.40     49.66 o 
  -1   7  14    12948.08    13229.03    240.55 o 
   1   7  14     7608.96     7581.16    206.49 o 
   3   7  14     1923.23     1895.95    106.52 o 
   5   7  14    20612.40    20819.16    446.86 o 
   7   7  14     1259.99     1243.90     77.18 o 
   9   7  14     7085.72     6907.93    158.85 o 
  11   7  14     1048.98     1043.55     86.17 o 
 -14   8  14      636.22      771.69    116.65 o 
 -12   8  14      347.61      467.90     57.81 o 
 -10   8  14     3517.29     3587.13    134.81 o 
  -8   8  14     2949.91     2561.48    162.19 o 
  -6   8  14     2094.79     2040.54     75.82 o 
  -4   8  14     4536.49     4472.66    106.16 o 
  -2   8  14      589.59      582.41     48.37 o 
   0   8  14     3028.28     3033.46     90.74 o 
   2   8  14        4.93       33.15     47.18 o 
   4   8  14     3604.58     3430.40    111.85 o 
   6   8  14     2172.99     2118.04    128.22 o 
   8   8  14       80.67       53.84     71.78 o 
 -11   9  14      276.09      174.98     67.30 o 
  -9   9  14     5506.70     5123.64    237.79 o 
  -7   9  14     1783.80     1714.62    112.11 o 
  -5   9  14     3441.95     3296.62    179.46 o 
  -3   9  14     5961.83     5979.29    195.08 o 
  -1   9  14     1039.20     1090.23     94.22 o 
 -23   1  15    12209.65    11857.95    408.28 o 
 -21   1  15      805.96      939.39    150.30 o 
 -19   1  15    30287.18    29469.66    550.84 o 
 -17   1  15    11957.15    11969.79    248.22 o 
 -15   1  15     6568.55     7197.58    226.24 o 
 -13   1  15     5886.23     6189.88    130.69 o 
 -11   1  15     9746.60     9752.54    176.74 o 
  -9   1  15    42970.97    41433.41    665.67 o 
  -7   1  15     1867.18     1944.53     67.79 o 
  -5   1  15    40649.97    38974.88    437.18 o 
  -3   1  15      119.65      145.83     23.84 o 
  -1   1  15    51381.84    50389.30    548.20 o 
   1   1  15     9869.45     9667.86    143.70 o 
   3   1  15    19708.70    18862.10    251.35 o 
   5   1  15    15349.19    15049.15    241.45 o 
   7   1  15    19497.45    19190.18    374.46 o 
   9   1  15    46135.01    45656.43    787.72 o 
  11   1  15     2733.08     2732.07    110.74 o 
  13   1  15    30660.76    31874.53    787.96 o 
 -22   2  15     6428.61     6435.52    191.91 o 
 -20   2  15       21.70       51.20     53.65 o 
 -18   2  15    13304.92    12945.96    307.34 o 
 -16   2  15     2163.40     2153.91    106.08 o 
 -14   2  15    11455.38    11663.87    199.69 o 
 -12   2  15     1718.60     1735.13     63.15 o 
 -10   2  15    17324.70    17141.46    280.07 o 
  -8   2  15    14953.37    14466.71    211.71 o 
  -6   2  15       59.23       43.27     22.24 o 
  -4   2  15     6682.11     6412.81    117.80 o 
  -2   2  15       69.35      126.64     21.82 o 
   0   2  15     8879.31     8820.14    129.49 o 
   2   2  15      484.50      502.85     34.09 o 
   4   2  15     2588.89     2606.92     86.54 o 
   6   2  15     2337.53     2250.17     96.99 o 
   8   2  15     3768.43     3991.91    130.31 o 
  10   2  15     4606.24     4526.57    157.48 o 
  12   2  15       31.60       14.93     49.46 o 
  14   2  15       60.87       37.77     60.89 o 
  16   2  15     1081.17     1105.81     80.85 o 
 -23   3  15    15183.97    14796.64    489.03 o 
 -21   3  15      990.63     1087.25     88.83 o 
 -19   3  15    21259.51    20657.70    499.48 o 
 -17   3  15     6117.51     6083.25    187.74 o 
 -15   3  15    13133.11    13510.36    282.75 o 
 -13   3  15    13152.46    12850.52    273.14 o 
 -11   3  15      144.31      171.59     31.87 o 
  -9   3  15    23810.38    23015.34    306.38 o 
  -7   3  15       48.05      116.73     25.75 o 
  -5   3  15    16193.73    15335.87    313.63 o 
  -3   3  15     2433.79     2495.69     64.68 o 
  -1   3  15     3864.39     3899.31     83.55 o 
   1   3  15    17850.03    17976.75    270.25 o 
   3   3  15      625.49      823.23     51.96 o 
   5   3  15    26083.23    26315.74    427.88 o 
   7   3  15      512.85      647.77     61.78 o 
   9   3  15    13587.99    13152.30    312.95 o 
  11   3  15      214.69      211.64     54.70 o 
  13   3  15    14253.86    14125.60    267.58 o 
  15   3  15     6225.80     6282.91    154.27 o 
 -22   4  15      216.14       -4.49     49.35 o 
 -20   4  15      165.07      190.96     47.59 o 
 -18   4  15      286.17      419.64     55.97 o 
 -16   4  15      990.70      915.34     80.16 o 
 -14   4  15       73.97       99.38     46.64 o 
 -12   4  15      513.91      643.60     67.82 o 
 -10   4  15      129.27      175.08     36.33 o 
  -8   4  15     2997.92     2958.66     95.26 o 
  -6   4  15     5620.17     5705.56    119.33 o 
  -4   4  15     5255.70     5393.20    114.61 o 
  -2   4  15    16621.58    15905.03    232.30 o 
   0   4  15      542.30      652.84     55.18 o 
   2   4  15     2664.58     2772.60     78.74 o 
   4   4  15      512.17      605.01     55.07 o 
   6   4  15      963.44      946.05     75.40 o 
   8   4  15     8580.43     9079.54    240.86 o 
  10   4  15     3224.33     3051.75    110.10 o 
  12   4  15     3616.43     3721.00    113.58 o 
  14   4  15     3161.10     3048.06     92.86 o 
  16   4  15      422.80      345.46     62.81 o 
 -19   5  15    16392.77    15980.60    382.04 o 
 -17   5  15     6057.91     5840.30    166.26 o 
 -15   5  15     3406.12     3666.46    122.40 o 
 -13   5  15     9451.65     9942.67    206.41 o 
 -11   5  15     5063.21     5161.39    125.10 o 
  -9   5  15    23787.38    23973.23    466.89 o 
  -7   5  15     1960.65     1909.12     80.93 o 
  -5   5  15    13341.47    12922.12    232.74 o 
  -3   5  15     4216.50     4136.66     98.01 o 
  -1   5  15    29703.47    28521.24    372.82 o 
   1   5  15    12378.33    11947.77    195.78 o 
   3   5  15    39659.65    40600.94    578.22 o 
   5   5  15    11444.67    11999.20    226.60 o 
   7   5  15    12667.28    13015.63    266.46 o 
   9   5  15    16622.63    16794.71    316.82 o 
  11   5  15     2436.11     2410.52     91.92 o 
  13   5  15    15893.25    15814.18    280.84 o 
  15   5  15       90.90      -22.43     49.35 o 
 -16   6  15      520.15      631.17    120.21 o 
 -14   6  15    18049.82    17821.10    521.22 o 
 -12   6  15      890.74     1067.89     82.33 o 
 -10   6  15    29351.12    29556.88    579.44 o 
  -8   6  15     5465.78     5489.64    147.13 o 
  -6   6  15     7961.53     7752.03    161.58 o 
  -4   6  15     4208.44     4175.85    111.66 o 
  -2   6  15     3386.80     3227.70     94.99 o 
   0   6  15    21914.81    21303.39    371.99 o 
   2   6  15     1983.27     1822.93     66.74 o 
   4   6  15    24941.92    25673.34    349.92 o 
   6   6  15       24.70       67.17     40.61 o 
   8   6  15    20062.51    20018.77    360.57 o 
  10   6  15      755.42      743.09     59.69 o 
  12   6  15    18258.01    17581.65    578.77 o 
 -13   7  15      127.79       94.30     40.82 o 
 -11   7  15     4430.26     4242.21    126.31 o 
  -9   7  15     1022.78      923.15     65.35 o 
  -7   7  15      277.35      258.52     45.94 o 
  -5   7  15      133.02      126.52     41.79 o 
  -3   7  15     1100.53     1236.62     69.31 o 
  -1   7  15     2008.75     2203.83     82.36 o 
   1   7  15      747.81      804.45     60.70 o 
   3   7  15      744.61     1108.97    118.23 o 
   5   7  15     1260.52     1288.44    126.03 o 
   7   7  15      484.55      449.60     70.59 o 
   9   7  15     1929.57     1966.24    113.68 o 
 -12   8  15     4865.43     4998.02    228.81 o 
 -10   8  15    10219.04     9976.94    301.84 o 
  -8   8  15    11858.39    11762.61    255.26 o 
  -6   8  15     1525.35     1682.48     75.66 o 
  -4   8  15     3857.45     3636.71     90.00 o 
  -2   8  15     1831.05     1857.41     71.66 o 
   0   8  15    11852.57    11300.48    264.37 o 
   2   8  15       47.19      202.15     67.30 o 
  -7   9  15      162.16      107.68     53.84 o 
  -5   9  15     4440.98     4450.66    192.92 o 
  -3   9  15     6425.00     5989.54    237.79 o 
 -22   0  16    16089.08    16586.77    538.39 o 
 -20   0  16     2048.33     2243.27    174.98 o 
 -18   0  16    43147.96    44219.42   1363.91 o 
 -16   0  16      277.36      562.88     94.54 o 
 -14   0  16    29314.42    30696.19    841.23 o 
 -12   0  16     3132.82     3264.83    167.58 o 
 -10   0  16    12039.91    12784.97    385.33 o 
  -8   0  16    11640.25    11012.84    248.30 o 
  -6   0  16    16028.60    15807.40    303.33 o 
  -4   0  16    14636.27    14840.16    286.87 o 
  -2   0  16    22990.61    23255.51    408.23 o 
   0   0  16    17610.91    17808.24    358.49 o 
   2   0  16     6786.12     6961.90    198.04 o 
   4   0  16    16527.96    16324.16    368.59 o 
   6   0  16     3584.35     3924.79    182.07 o 
   8   0  16    50545.62    48371.13   1176.95 o 
  10   0  16    17227.02    15593.87    800.85 o 
  12   0  16    60166.93    57979.66   2198.41 o 
 -21   1  16     2675.29     2723.33    170.49 o 
 -19   1  16     3438.20     3298.74    121.69 o 
 -17   1  16      598.29      649.28     58.18 o 
 -15   1  16     4593.15     4539.30    127.31 o 
 -13   1  16     1853.94     2140.67     78.29 o 
 -11   1  16       51.85      274.95     35.27 o 
  -9   1  16     2967.53     3403.82     84.98 o 
  -7   1  16     2371.62     2923.12     96.66 o 
  -5   1  16     7538.50     7818.24    125.07 o 
  -3   1  16     8100.45     8262.91    138.96 o 
  -1   1  16    18899.76    18726.09    251.45 o 
   1   1  16    28520.13    28710.28    373.92 o 
   3   1  16     1862.01     1841.28     81.53 o 
   5   1  16     8803.12     8584.50    198.16 o 
   7   1  16     1137.44     1148.39     98.86 o 
   9   1  16     2289.54     2446.41    131.06 o 
  11   1  16      693.93      631.88     74.60 o 
  13   1  16     1447.12     1608.85    112.11 o 
 -22   2  16     5985.40     5500.51    233.30 o 
 -20   2  16     2888.78     2892.52    131.63 o 
 -18   2  16     5651.62     5409.60    167.91 o 
 -16   2  16      762.53      841.32     64.47 o 
 -14   2  16    11683.65    11670.15    184.52 o 
 -12   2  16      240.46      370.78     37.56 o 
 -10   2  16    13471.73    13727.60    204.40 o 
  -8   2  16     5616.40     5841.03    114.63 o 
  -6   2  16    20737.18    20527.20    264.41 o 
  -4   2  16    29376.52    29617.97    345.14 o 
  -2   2  16    12848.39    13788.37    185.39 o 
   0   2  16    26941.31    27353.36    320.40 o 
   2   2  16      309.04      623.18     65.50 o 
   4   2  16    11632.69    11948.50    226.61 o 
   6   2  16     3656.89     3930.85    130.60 o 
   8   2  16     2126.18     2546.71    110.13 o 
  10   2  16     3099.37     3009.32    130.39 o 
  12   2  16     3330.71     3546.77    147.48 o 
  14   2  16     4366.01     4183.97    128.81 o 
 -21   3  16       98.54      219.84     62.81 o 
 -19   3  16     6532.90     6703.69    214.12 o 
 -17   3  16       78.24      154.61     80.76 o 
 -15   3  16     3067.75     3016.16    118.46 o 
 -13   3  16     2899.34     3000.22    102.25 o 
 -11   3  16      602.62      574.51     48.71 o 
  -9   3  16     2101.56     1998.14     74.83 o 
  -7   3  16       34.11       74.00     27.12 o 
  -5   3  16      369.53      388.04     32.88 o 
  -3   3  16     1101.61     1184.79     48.82 o 
  -1   3  16       88.58      104.35     26.97 o 
   1   3  16      390.76      401.34     37.77 o 
   3   3  16      400.25      709.97     80.30 o 
   5   3  16       77.35      101.86     35.32 o 
   7   3  16       81.32      123.78     52.71 o 
   9   3  16     1224.94     1225.80     96.65 o 
  11   3  16      139.28       68.78     55.70 o 
  13   3  16     9602.10     9463.11    223.49 o 
  15   3  16     1390.80     1399.80    112.16 o 
 -20   4  16     2702.68     3297.61    170.49 o 
 -18   4  16    30061.82    29770.47    567.07 o 
 -16   4  16     2605.50     2615.99    115.62 o 
 -14   4  16    46095.93    46512.89    874.01 o 
 -12   4  16     3418.86     3362.81    141.54 o 
 -10   4  16    32625.02    32864.12    494.61 o 
  -8   4  16    23825.55    23404.31    335.26 o 
  -6   4  16     7062.14     7187.06    129.92 o 
  -4   4  16    29334.91    28633.13    399.29 o 
  -2   4  16     5281.87     6018.13    117.73 o 
   0   4  16    11812.68    12071.45    199.51 o 
   2   4  16     2667.67     3354.59    126.72 o 
   4   4  16    25428.61    26939.40    435.28 o 
   6   4  16      702.22      859.68     72.69 o 
   8   4  16    28340.52    29761.36    595.90 o 
  10   4  16    12533.50    12164.69    283.98 o 
  12   4  16     7624.80     8204.54    203.47 o 
  14   4  16    15000.51    14993.24    382.69 o 
 -17   5  16      360.38      310.48     46.48 o 
 -15   5  16     1370.84     1275.01    119.30 o 
 -13   5  16      964.63     1051.27     73.04 o 
 -11   5  16     2995.56     3224.34    111.06 o 
  -9   5  16     3673.86     3947.70    144.73 o 
  -7   5  16      724.33      731.19     58.25 o 
  -5   5  16    12543.88    12633.27    227.89 o 
  -3   5  16      451.65      455.46     48.81 o 
  -1   5  16     9722.17     9893.50    193.33 o 
   1   5  16      536.06      616.35     50.70 o 
   3   5  16     8836.23     9410.47    176.11 o 
   5   5  16     7005.70     7440.59    184.13 o 
   7   5  16      156.32      202.00     49.25 o 
   9   5  16     4509.94     4733.26    127.60 o 
  11   5  16      507.54      483.50     51.68 o 
  13   5  16     3322.84     3140.28    195.16 o 
 -14   6  16     1821.47     2230.19    106.96 o 
 -12   6  16     1253.63     1304.02     84.84 o 
 -10   6  16    13382.08    13723.54    258.50 o 
  -8   6  16      310.07      302.72     48.99 o 
  -6   6  16    13189.74    13786.57    261.28 o 
  -4   6  16     1058.16     1169.58     76.24 o 
  -2   6  16     6589.51     6692.12    172.18 o 
   0   6  16    16794.44    17148.14    335.25 o 
   2   6  16     1030.45     1174.86     62.56 o 
   4   6  16    16313.40    16532.91    283.35 o 
   6   6  16     1023.88     1038.37     71.59 o 
   8   6  16    12604.48    12027.17    332.21 o 
  10   6  16      152.77      196.83     49.10 o 
 -13   7  16    11875.18    12824.38    357.89 o 
 -11   7  16     1265.43     1579.72     81.17 o 
  -9   7  16    13328.93    13151.54    241.84 o 
  -7   7  16     3280.32     3578.19    127.18 o 
  -5   7  16    11900.50    11925.62    240.44 o 
  -3   7  16     3085.39     3149.65    109.55 o 
  -1   7  16    12988.29    13317.79    267.86 o 
   1   7  16    10272.10    10287.06    191.26 o 
   3   7  16     9011.67     9321.72    202.85 o 
   5   7  16    10544.52    10081.27    480.06 o 
   7   7  16     8595.60     9089.75    426.22 o 
 -10   8  16     3529.90     3670.00    183.95 o 
  -8   8  16     2119.57     1954.29    172.73 o 
  -6   8  16      270.34      239.48     56.05 o 
  -4   8  16     1689.51     1645.66    130.11 o 
  -2   8  16      151.76      223.49    121.14 o 
   0   8  16     2026.91     1875.38    112.16 o 
 -21   1  17     3247.63     2826.53    161.52 o 
 -19   1  17    10550.99    10557.91    282.30 o 
 -17   1  17     9262.45     9441.22    233.13 o 
 -15   1  17     5103.98     5154.90    177.20 o 
 -13   1  17     7862.68     8391.29    177.53 o 
 -11   1  17     6600.43     6826.83    145.16 o 
  -9   1  17    23110.99    24003.99    325.82 o 
  -7   1  17       31.16       67.23     29.95 o 
  -5   1  17    25918.96    25831.01    332.60 o 
  -3   1  17     4676.07     4892.36    102.54 o 
  -1   1  17    28747.99    29711.87    370.22 o 
   1   1  17     4340.09     4572.77    110.67 o 
   3   1  17    14561.31    14642.29    267.72 o 
   5   1  17     9515.99     9424.06    225.15 o 
   7   1  17    12671.01    12299.85    493.32 o 
   9   1  17    31212.16    30679.47    657.63 o 
  11   1  17     1301.75     1436.51     93.72 o 
  13   1  17    23822.63    23177.37    578.88 o 
 -20   2  17       16.73       -8.97     53.84 o 
 -18   2  17     6807.09     6674.68    182.19 o 
 -16   2  17      168.00      133.15     41.08 o 
 -14   2  17    11008.21    11434.20    217.51 o 
 -12   2  17     1100.02     1222.56     61.16 o 
 -10   2  17     5925.77     6258.04    120.71 o 
  -8   2  17    13146.80    13068.48    192.25 o 
  -6   2  17     7538.92     7535.67    127.79 o 
  -4   2  17    16891.62    16747.74    217.10 o 
  -2   2  17    11046.57    11402.68    161.45 o 
   0   2  17     5942.61     6284.43    110.84 o 
   2   2  17        0.39       53.81     30.52 o 
   4   2  17     2991.94     3157.18     99.08 o 
   6   2  17     6632.40     6289.20    170.40 o 
   8   2  17     7614.76     7550.01    188.20 o 
  10   2  17     6367.07     5817.36    258.43 o 
  12   2  17     1521.76     1277.94    302.84 o 
  14   2  17     4680.05     4289.14    192.92 o 
 -19   3  17    32089.77    32105.74    982.55 o 
 -17   3  17      285.98      303.96     49.97 o 
 -15   3  17    13284.84    13526.89    276.85 o 
 -13   3  17    10963.94    10967.83    241.91 o 
 -11   3  17     6504.92     6868.07    149.51 o 
  -9   3  17    27025.70    27081.22    379.27 o 
  -7   3  17     1865.47     1980.17     70.57 o 
  -5   3  17    14694.84    14885.82    217.87 o 
  -3   3  17     2751.43     2793.02     75.80 o 
  -1   3  17    36729.50    37156.68    477.10 o 
   1   3  17    11012.52    11151.70    218.12 o 
   3   3  17    22864.27    23668.23    390.34 o 
   5   3  17     7868.55     7792.45    192.80 o 
   7   3  17     1151.19     1127.40     84.44 o 
   9   3  17    10336.18    10418.73    270.49 o 
  11   3  17      261.32      387.02     84.88 o 
  13   3  17    15043.34    13906.29    362.21 o 
 -18   4  17     1613.61     1471.59    130.11 o 
 -16   4  17     3769.39     3768.22    130.91 o 
 -14   4  17     1355.93     1402.91     81.70 o 
 -12   4  17     3744.66     3822.41    129.65 o 
 -10   4  17     2689.75     2737.88    108.42 o 
  -8   4  17      128.43      130.24     49.17 o 
  -6   4  17      803.53      852.16     56.60 o 
  -4   4  17      154.49      225.76     36.34 o 
  -2   4  17      830.74      765.77     50.56 o 
   0   4  17     3191.91     3308.47     89.65 o 
   2   4  17    10370.70    10945.69    196.99 o 
   4   4  17     2788.20     3022.81     96.65 o 
   6   4  17      570.69      655.11     70.36 o 
   8   4  17       87.40       72.03     46.48 o 
  10   4  17      244.51      200.36     52.18 o 
  12   4  17     1906.28     1895.22     98.99 o 
 -15   5  17     3946.99     3985.60    155.09 o 
 -13   5  17    10028.20    10518.81    203.68 o 
 -11   5  17      965.11     1124.13     77.01 o 
  -9   5  17    14963.61    14987.78    280.57 o 
  -7   5  17      217.26      245.75     47.77 o 
  -5   5  17    13569.19    13581.45    260.07 o 
  -3   5  17     3732.84     3631.68    132.43 o 
  -1   5  17     8972.51     9074.23    174.87 o 
   1   5  17    18804.95    18769.69    295.19 o 
   3   5  17     1925.30     1995.99     77.13 o 
   5   5  17    17606.72    18192.79    507.70 o 
   7   5  17    12085.51    11736.83    271.37 o 
   9   5  17    29921.17    28305.97    546.97 o 
  11   5  17     2696.29     2609.03    113.02 o 
 -12   6  17     8216.97     7874.11    161.82 o 
 -10   6  17     4493.59     4580.66    121.08 o 
  -8   6  17     6378.73     6234.20    148.46 o 
  -6   6  17     6232.96     6305.03    156.27 o 
  -4   6  17     6794.98     6884.41    156.50 o 
  -2   6  17     8629.61     8741.46    233.13 o 
   0   6  17    16377.08    16458.68    320.07 o 
   2   6  17       15.03        1.38     27.36 o 
   4   6  17     7919.28     8579.18    213.37 o 
   6   6  17     1313.21     1291.95     79.83 o 
   8   6  17    12751.86    12894.34    556.33 o 
 -11   7  17      445.43      439.68     76.27 o 
  -9   7  17      473.34      310.20     63.60 o 
  -7   7  17      720.76      801.42     60.45 o 
  -5   7  17       75.38      101.93     39.50 o 
  -3   7  17     2665.86     2817.36     97.36 o 
  -1   7  17     2387.60     2488.54    111.82 o 
   1   7  17      712.56      757.90     84.52 o 
  -6   8  17     8747.30     8699.42    323.03 o 
  -4   8  17     7743.87     8004.00    300.60 o 
 -18   0  18     6649.90     7604.70    318.54 o 
 -16   0  18      771.20      832.75    100.17 o 
 -14   0  18    10398.35    10603.12    256.63 o 
 -12   0  18     5797.30     5800.37    179.81 o 
 -10   0  18     9715.63    10144.06    263.97 o 
  -8   0  18    12117.86    12980.44    345.60 o 
  -6   0  18    10347.75    11205.92    339.33 o 
  -4   0  18    18002.39    18662.89    380.88 o 
  -2   0  18     2494.18     2802.68    125.46 o 
   0   0  18    34161.15    35030.20    707.05 o 
   2   0  18     2285.28     2444.96    198.86 o 
   4   0  18    26472.20    26717.67    698.41 o 
   6   0  18     2477.63     2172.01    300.60 o 
   8   0  18    11790.05    12062.82    357.84 o 
  10   0  18    11661.34    11413.78    529.41 o 
 -19   1  18     2065.43     2023.43    148.06 o 
 -17   1  18      540.35      581.86     72.77 o 
 -15   1  18     2402.91     2288.23    101.95 o 
 -13   1  18    16484.21    16296.00    282.36 o 
 -11   1  18      917.68     1114.31     71.56 o 
  -9   1  18     2244.28     2391.93     85.26 o 
  -7   1  18       99.68      125.21     34.29 o 
  -5   1  18      233.33      237.33     35.00 o 
  -3   1  18      855.70      922.06     55.76 o 
  -1   1  18      201.37      194.28     34.64 o 
   1   1  18     8418.57     8157.50    157.85 o 
   3   1  18      792.89      847.73     72.33 o 
   5   1  18     6351.71     6033.67    167.24 o 
   7   1  18     1565.19     1721.52    112.24 o 
   9   1  18     8092.58     8312.97    229.76 o 
  11   1  18      246.94      232.95     74.03 o 
 -18   2  18    24662.84    23639.62    753.74 o 
 -16   2  18     2083.37     2425.29     88.01 o 
 -14   2  18    23338.26    23316.37    370.69 o 
 -12   2  18      853.96      893.92     64.72 o 
 -10   2  18    22113.72    22464.07    302.28 o 
  -8   2  18     4414.45     4529.66    114.63 o 
  -6   2  18    15500.40    15297.96    209.81 o 
  -4   2  18     6321.54     6320.48    110.41 o 
  -2   2  18     5492.71     5715.45    102.27 o 
   0   2  18     4655.07     4711.39    101.04 o 
   2   2  18     2229.48     2420.04     90.65 o 
   4   2  18     8725.66     8764.99    208.41 o 
   6   2  18     6513.95     6733.53    172.49 o 
   8   2  18    28808.91    28090.24    602.14 o 
  10   2  18     5652.10     5554.81    195.08 o 
  12   2  18    11774.00    11410.40    307.21 o 
 -17   3  18      678.71      681.96     98.70 o 
 -15   3  18      768.28      846.09     86.13 o 
 -13   3  18      632.87      608.61     62.02 o 
 -11   3  18     5571.60     5781.69    132.01 o 
  -9   3  18     1879.18     1880.62     76.89 o 
  -7   3  18     3258.54     3212.69     93.61 o 
  -5   3  18     6283.54     6466.25    125.15 o 
  -3   3  18       70.83      116.47     31.09 o 
  -1   3  18     8336.56     8740.24    171.93 o 
   1   3  18     2904.92     3198.53     96.54 o 
   3   3  18     3889.53     4061.62    111.35 o 
   5   3  18      143.54      166.41     44.10 o 
   7   3  18      297.67      356.81     48.61 o 
   9   3  18      853.74      961.76     75.14 o 
  11   3  18     2025.02     1804.61    100.19 o 
 -16   4  18      167.73      430.71     76.27 o 
 -14   4  18    23689.19    22954.30    406.80 o 
 -12   4  18       12.57       -0.55     36.34 o 
 -10   4  18    25768.30    26573.74    399.33 o 
  -8   4  18     6280.91     6247.35    127.04 o 
  -6   4  18    28483.49    29520.14    436.66 o 
  -4   4  18    15052.13    15310.91    254.16 o 
  -2   4  18    17727.61    17591.53    361.86 o 
   0   4  18    38335.94    39134.48    556.88 o 
   2   4  18      343.76      465.88     50.77 o 
   4   4  18    32939.26    33497.20    586.80 o 
   6   4  18     4634.85     4741.93    133.77 o 
   8   4  18     8298.19     7818.63    195.12 o 
  10   4  18     6818.76     6478.58    323.03 o 
 -13   5  18     7002.51     7027.89    163.51 o 
 -11   5  18     1864.34     1930.49     80.72 o 
  -9   5  18     3061.64     3010.44    101.44 o 
  -7   5  18     3016.13     3125.96    104.33 o 
  -5   5  18      123.26       28.48     42.15 o 
  -3   5  18      105.74       96.26     34.58 o 
  -1   5  18     2981.51     2888.19     90.79 o 
   1   5  18     1802.15     1860.18     69.44 o 
   3   5  18     2905.93     3180.14    109.62 o 
   5   5  18      122.28       99.76     36.34 o 
   7   5  18     5085.08     5230.69    183.26 o 
 -12   6  18     2162.31     2306.09    134.60 o 
 -10   6  18     2870.57     2879.61    139.43 o 
  -8   6  18     2622.40     2351.01     94.66 o 
  -6   6  18       88.69       -1.94     30.73 o 
  -4   6  18     2681.17     2437.46     94.03 o 
  -2   6  18       44.29      -33.99     39.60 o 
   0   6  18      304.15      468.95     68.03 o 
   2   6  18     3516.82     3385.26    102.74 o 
  -9   7  18    12600.45    12548.88    444.17 o 
  -7   7  18     1991.75     1866.40    125.62 o 
  -5   7  18    14889.57    15518.97    538.39 o 
  -3   7  18     1675.44     1933.70    116.65 o 
  -1   7  18    17457.43    17066.83    574.28 o 
 -17   1  19     2435.00     2844.02    125.28 o 
 -15   1  19     6927.46     6697.70    138.02 o 
 -13   1  19    27216.77    26841.45    381.35 o 
 -11   1  19      331.51      444.00     44.33 o 
  -9   1  19    23053.88    24594.08    364.88 o 
  -7   1  19      247.29      235.22     39.49 o 
  -5   1  19    22444.31    23949.23    325.72 o 
  -3   1  19     3537.40     3887.16     96.93 o 
  -1   1  19    17136.44    17900.16    266.84 o 
   1   1  19     2473.24     2694.85     95.40 o 
   3   1  19    13306.52    13336.21    282.70 o 
   5   1  19    16206.99    16475.70    393.51 o 
   7   1  19     3799.98     3849.90    142.59 o 
   9   1  19    14447.09    14380.23    388.96 o 
 -16   2  19     2764.67     2198.41    161.52 o 
 -14   2  19     5223.95     4846.20    134.24 o 
 -12   2  19     1667.81     1611.82     75.26 o 
 -10   2  19     1132.89     1268.21     90.62 o 
  -8   2  19      149.74      254.23     39.15 o 
  -6   2  19     6627.16     6787.29    126.19 o 
  -4   2  19     3562.38     3779.64    104.29 o 
  -2   2  19     4899.55     5330.19    120.34 o 
   0   2  19     6657.47     6901.75    148.10 o 
   2   2  19      580.02      686.11     64.51 o 
   4   2  19     6954.00     7160.71    215.91 o 
   6   2  19     2261.65     2145.06    110.93 o 
   8   2  19     1727.96     1780.35     95.64 o 
  10   2  19      199.22      291.33     69.54 o 
 -15   3  19    21819.24    23168.54    740.28 o 
 -13   3  19     2244.60     2414.78     82.58 o 
 -11   3  19    21030.43    22468.63    307.71 o 
  -9   3  19    11921.38    12168.85    193.26 o 
  -7   3  19     7919.81     7921.00    145.41 o 
  -5   3  19    27989.40    28619.87    393.79 o 
  -3   3  19      346.44      410.27     41.72 o 
  -1   3  19    27035.39    27453.23    407.51 o 
   1   3  19     3782.87     3730.12    104.70 o 
   3   3  19    18614.66    18597.78    353.86 o 
   5   3  19    11108.03    10932.34    230.06 o 
   7   3  19    30165.69    28697.99    647.66 o 
   9   3  19    22369.95    21977.05    543.29 o 
 -14   4  19     7460.84     7097.72    314.06 o 
 -12   4  19        6.27       16.46     27.57 o 
 -10   4  19     3671.17     3659.01     97.01 o 
  -8   4  19      133.31      160.57     34.82 o 
  -6   4  19     6604.48     6536.56    145.23 o 
  -4   4  19      120.26       87.87     32.77 o 
  -2   4  19     3400.38     3673.67    102.74 o 
   0   4  19      471.93      447.14     64.88 o 
   2   4  19      214.90      204.36     34.45 o 
   4   4  19     3921.05     3892.88    116.08 o 
   6   4  19        1.85       -4.17     44.08 o 
   8   4  19    14306.39    13123.15    457.63 o 
 -11   5  19      171.15      219.84     62.81 o 
  -9   5  19    13559.30    13934.55    290.22 o 
  -7   5  19      419.42      372.62     43.25 o 
  -5   5  19     5817.98     5994.35    146.68 o 
  -3   5  19     5299.80     5038.44    116.60 o 
  -1   5  19     8665.40     8855.19    167.30 o 
   1   5  19     3809.41     3758.27     93.61 o 
   3   5  19     9219.53     8987.53    226.40 o 
 -10   6  19     3321.72     3607.18    170.49 o 
  -8   6  19     5405.86     5379.37    233.30 o 
  -6   6  19     2974.13     2935.33    188.44 o 
  -4   6  19    10423.00    10628.63    390.33 o 
  -2   6  19      131.09      137.03     44.87 o 
   0   6  19    13153.00    11786.16    412.76 o 
 -14   0  20    13837.62    14967.28    316.91 o 
 -12   0  20     9888.97    10444.39    260.21 o 
 -10   0  20     6266.07     7207.61    224.71 o 
  -8   0  20    31503.41    34013.00    677.17 o 
  -6   0  20     2241.56     2148.25    102.95 o 
  -4   0  20    18169.45    18577.25    367.01 o 
  -2   0  20     8088.89     8261.43    197.58 o 
   0   0  20     1056.85     1220.04     87.10 o 
   2   0  20     2337.74     2233.38    251.25 o 
   4   0  20    13991.67    13639.73    391.30 o 
   6   0  20     4514.24     4530.86    175.71 o 
   8   0  20     9615.25     9349.97    426.22 o 
 -15   1  20     3469.53     3230.04    100.17 o 
 -13   1  20     5552.83     5506.21    122.09 o 
 -11   1  20       76.39      103.17     36.07 o 
  -9   1  20      472.95      447.34     41.66 o 
  -7   1  20     3205.20     3338.65     89.79 o 
  -5   1  20     6291.52     6476.17    122.68 o 
  -3   1  20        7.76      101.15     34.41 o 
  -1   1  20     1429.01     1635.40     78.24 o 
   1   1  20     2046.14     2273.13     83.19 o 
   3   1  20      211.03      313.42     52.10 o 
   5   1  20     8082.44     7992.62    273.40 o 
   7   1  20     1304.80     1328.50     90.83 o 
 -14   2  20    16809.96    16334.57    393.35 o 
 -12   2  20     2481.90     2881.85     86.50 o 
 -10   2  20    25241.09    26076.99    409.31 o 
  -8   2  20       74.38      131.95     38.07 o 
  -6   2  20    41284.42    43032.59    604.48 o 
  -4   2  20     4134.63     4721.24    112.96 o 
  -2   2  20    17948.35    18508.79    317.02 o 
   0   2  20    16765.97    17885.46    347.75 o 
   2   2  20     2528.06     2481.58    164.97 o 
   4   2  20    36800.04    36767.71    757.90 o 
   6   2  20     1014.09     1127.18     78.50 o 
 -13   3  20     4637.71     4698.84    320.79 o 
 -11   3  20      925.18      971.35     58.10 o 
  -9   3  20     5683.22     5767.55    115.76 o 
  -7   3  20       52.52       20.81     30.03 o 
  -5   3  20     1070.03     1257.03     60.01 o 
  -3   3  20        3.36        1.90     29.32 o 
  -1   3  20       70.60      156.78     42.14 o 
   1   3  20      336.65      424.60     67.71 o 
   3   3  20     3298.90     3171.26    140.82 o 
   5   3  20        8.39       61.40     36.28 o 
 -12   4  20      677.40      551.85     80.76 o 
 -10   4  20     7094.79     7519.46    305.09 o 
  -8   4  20     4823.93     4974.20    163.50 o 
  -6   4  20     4299.73     4248.97    111.65 o 
  -4   4  20     6955.41     7001.54    144.16 o 
  -2   4  20     5063.43     4982.38    170.96 o 
   0   4  20     6424.49     6109.24    179.05 o 
   2   4  20     2519.31     2604.50    108.91 o 
   4   4  20     6741.55     6536.90    264.71 o 
  -9   5  20     2327.33     2243.27    134.60 o 
  -7   5  20      164.56      143.57     53.84 o 
  -5   5  20     8000.21     8158.01    254.19 o 
  -3   5  20      479.59      431.33     58.33 o 
  -1   5  20    13707.15    13576.30    466.60 o 
 -13   1  21    17450.77    17860.95    601.20 o 
 -11   1  21     5669.45     6058.97    151.09 o 
  -9   1  21    20396.21    21518.07    343.17 o 
  -7   1  21      106.36      264.98     92.06 o 
  -5   1  21    23879.63    24371.85    355.28 o 
  -3   1  21     1681.75     2266.52     77.06 o 
  -1   1  21    23175.89    23732.36    380.01 o 
   1   1  21     1069.18     1638.28    163.02 o 
   3   1  21     7187.63     7258.38    199.41 o 
   5   1  21    13950.11    13980.08    596.71 o 
 -12   2  21      394.44      318.54     58.33 o 
 -10   2  21      281.57      321.74     42.79 o 
  -8   2  21      233.59      246.08     38.19 o 
  -6   2  21     1285.86     1335.34     92.59 o 
  -4   2  21       73.29       42.46     32.99 o 
  -2   2  21     2479.49     2607.46     82.69 o 
   0   2  21       27.31       66.94     36.37 o 
   2   2  21      413.57      407.77     52.71 o 
   4   2  21      839.92      852.44    134.60 o 
 -11   3  21     8777.84    10328.03    376.87 o 
  -9   3  21    11203.23    12607.20    457.63 o 
  -7   3  21    10828.25    11618.67    296.00 o 
  -5   3  21    14838.26    15357.37    326.71 o 
  -3   3  21      682.28      973.53     86.73 o 
  -1   3  21    26367.38    25773.25    509.23 o 
   1   3  21       57.34      183.95     62.81 o 
  -8   4  21      423.51      502.49     76.27 o 
  -6   4  21     9413.27    10269.71    381.36 o 
  -4   4  21     1607.39     1628.62    112.16 o 
  -2   4  21     4646.39     4733.31    197.41 o 
  -6   0  22     5807.77     5697.92    251.25 o 
  -4   0  22     4654.03     5190.94    237.79 o 
  -9   1  22      229.78      166.00     49.35 o 
  -7   1  22      385.05      529.41     85.24 o 
  -5   1  22     2141.94     2013.45     93.23 o 
  -3   1  22     2619.23     2665.01    161.52 o 
 -10   2  22    26892.55    28354.99    933.20 o 
  -8   2  22     9815.50    10368.41    376.87 o 
  -6   2  22    14876.17    14639.61    511.47 o 
  -4   2  22     6599.76     7165.02    278.17 o 
                                                 
